# Supplementary material for: Characteristics of Plasmablast Repertoire in Chronically HIV-Infected Individuals for Immunoglobulin H and L Chain Profiled by Single-Cell Analysis
Source: Front Immunol. 2020 Feb 11;10:3163. doi: 10.3389/fimmu.2019.03163 (PMC7026028; doi:10.3389/fimmu.2019.03163)
Supplement: Supplementary Table 1 — Demographics and clinical statistics of the study subjects. [file Table_1.XLS]

## Sheet: Table S1
	Supplementary Table 1. Demographics and Clinical Statistics of the Study Subjects.
		Sample ID	Age (years)	Diagnosis(years)	Gender1	Race 2	CD4 (cells/mm3)	VL (copies/ml)3	ART experienced, on ART4
	HIVD	HIV6	49	43	M	AA	589	30200	Y, N
		HIV7	23	20	M	C	304	16000	Y, N
		HIV8	34	31	F	AA	473	30630	Y, N
		HIV202	54	50	M	AA	477	20050	Y, N
		HIV205	45	40	M	C	375	20050	Y, Y
		HIV207	26	22	M	C	230	1679	Y, N
		HIV210	29	25	F	AA	340	20060	Y, N
	HD	U7	45	/	M	AA	675
		U13	40	/	M	C	631
		U23	35	/	F	C	656
		U27	36	/	M	AA	941
		U64	50	/	M	AA	1002
		U78	38	/	F	C	900
		U111	51	/	M	AA	888
	1Male (M), Female (F). 2Caucasion (W), African-American (AA). 3Viral load (VL). 4Anti-retroviral therapy (ART);Y: Yes; N: No
