# Supplementary material for: Characteristics of Plasmablast Repertoire in Chronically HIV-Infected Individuals for Immunoglobulin H and L Chain Profiled by Single-Cell Analysis
Source: Front Immunol. 2020 Feb 11;10:3163. doi: 10.3389/fimmu.2019.03163 (PMC7026028; doi:10.3389/fimmu.2019.03163)
Supplement: Supplementary Table 2 — Primers for amplification of IgH, Igκ, or Igλ genes from single plasmablast. [file Table_2.XLSX]

## Sheet: Sheet1
Supplementary Table 2. Primers for Amplification of IgH, Igκ, or Igλ Genes from Single Plasmablast.
PCR	Sense		Anti-sense
1st round
Primer Mix	5L-VH1	ACAGGTGCCCACTCCCAGGTGCAG	3SalI-JH2	TGCGAAGTCGACGCTGAGGAGACAGTGACCAGG
	5L-VH2	ACAGGGGTCTTGTCCCAGRTCACC	3SalI-JH3	TGCGAAGTCGACGCTGAAGAGACGGTGACCATTG
	5L-VH3	AAGGTGTCCAGTGTGARGTGCAG	3SalI-JH1/4/5	TGCGAAGTCGACGCTGAGGAGACGGTGACCAGG
	5L-VH4/6	CCCAGATGGGTCCTGTCCCAGGTGCAG	3SalI-JH6	TGCGAAGTCGACGCTGAGGAGACGGTGACCGTGG
	5L-VH5	CAAGGAGTCTGTTCCGAGGTGCAG
	5L-Vκ1/2	ATGAGGSTCCCYGCTCAGCTGCTGG	3Cκ543	GTTTCTCGTAGTCTGCTTTGCTCA
	5L-Vκ3	CTCTTCCTCCTGCTACTCTGGCTCCCAG
	5L-Vκ4	ATTTCTCTGTTGCTCTGGATCTCTG
	5L-Vλ1	GGTCCTGGGCCCAGTCTGTGCTG	3Cλ	CACCAGTGTGGCCTTGTTGGCTTG
	5L-Vλ2	GGTCCTGGGCCCAGTCTGCCCTG
	5L-Vλ3	GCTCTGTGACCTCCTATGAGCTG
	5L-Vλ4/5	GGTCTCTCTCSCAGCYTGTGCTG
	5L-Vλ6	GTTCTTGGGCCAATTTTATGCTG
	5L-Vλ7	GGTCCAATTCYCAGGCTGTGGTG
	5L-Vλ8	GAGTGGATTCTCAGACTGTGGTG
2nd round
IgH1/5	5AgeI-VH1/5	CTGCAACCGGTGTACATTCCGAGGTGCAGCTGGTGCAG	3SalI-JH2	TGCGAAGTCGACGCTGAGGAGACAGTGACCAGG
IgH2	5AgeI-VH2	CTGCAACCGGTGTACATTCCCAGRTCACCTTGARGGAG	3SalI-JH3	TGCGAAGTCGACGCTGAAGAGACGGTGACCATTG
IgH3	5AgeI-VH3	CTGCAACCGGTGTACATTCTGAGGTGCAGCTGGTGGAG	3SalI-JH1/4/5	TGCGAAGTCGACGCTGAGGAGACGGTGACCAGG
	5AgeI-VH3-2	CTGCAACCGGTGTACATTCTGAGGTGCAGCTGTTGGAG	3SalI-JH6	TGCGAAGTCGACGCTGAGGAGACGGTGACCGTGG
IgH4	5AgeI-VH4	CTGCAACCGGTGTACATTCCCAGGTGCAGCTGCAGGAG
	5AgeI-VH4-34	CTGCAACCGGTGTACATTCCCAGGTGCAGCTACAGCAGTG
Igκ	5AgeI Vκ1-5	CTGCAACCGGTGTACATTCTGACATCCAGATGACCCAGTC	3BsiWI Jκ1/2/4	GCCACCGTACGTTTGATYTCCACCTTGGTC
	5AgeI Vκ1-9	CTGCAACCGGTGTACATTCAGACATCCAGTTGACCCAGTCT	3BsiWI Jκ3
	5AgeI Vκ1D-43	CTGCAACCGGTGTACATTGTGCCATCCGGATGACCCAGTC	3BsiWI Jκ5	GCCACCGTACGTTTGATATCCACTTTGGTC
	5AgeI Vκ2-24	CTGCAACCGGTGTACATGGGGATATTGTGATGACCCAGAC		GCCACCGTACGTTTAATCTCCAGTCGTGTC
	5AgeI Vκ2-28	CTGCAACCGGTGTACATGGGGATATTGTGATGACTCAGTC
	5AgeI Vκ3-11	CTGCAACCGGTGTACATTCAGAAATTGTGTTGACACAGTC
	5AgeI Vκ3-15	CTGCAACCGGTGTACATTCAGAAATAGTGATGACGCAGTC
	5AgeI Vκ3-20	CTGCAACCGGTGTACATTCAGAAATTGTGTTGACGCAGTCT
	5AgeI Vκ4-1	CTGCAACCGGTGTACATTCGGACATCGTGATGACCCAGTC
Igλ	5AgeI-Vλ1	CTGCTACCGGTTCCTGGGCCCAGTCTGTGCTGACKCAG	3XhoI-Cλ	CTCCTCACTCGAGGGCGGGAACAGAGTGAC
	5AgeI-Vλ2	CTGCTACCGGTTCCTGGGCCCAGTCTGCCCTGACTCAG
	5AgeI-Vλ3	CTGCTACCGGTTCTGTGACCTCCTATGAGCTGACWCAG
	5AgeI-Vλ4/5	CTGCTACCGGTTCTCTCTCSCAGCYTGTGCTGACTCA
	5AgeI-Vλ6	CTGCTACCGGTTCTTGGGCCAATTTTATGCTGACTCAG
	5AgeI-Vλ7/8	CTGCTACCGGTTCCAATTCYCAGRCTGTGGTGACYCAG
3rd round
IgH	IgH-EcoR1-F	ATTGAATTCCACCATGGGATGGTCATGTATCATCCTTTTTCTAGTAGCAACTGCAACCGGTGTACATTC	IgH-SalI-R	GGCCCTTGGTCGACGCTGAGGAGAC
Igκ	Igκ-EcoR1-F	ATTGAATTCCACCATGGGATGGTCATGTATCATCCTTTTTCTAGTAGCAACTGCAACCGGTGTACATTC	Igκ-BsiWI-R	GCAGCCACCGTACGTTTGATYTCCA
Igλ	Igλ-EcoR1-F	ATTGAATTCCACCATGGGATGGTCATGTATCATCCTTTTTCTAGTAGCAACTGCAACCGGTTCCTGGGC	Igλ-XhoI-R	CTCCTCACTCGAGGGCGGGAACAGAGTGAC
Colony PCR
IgH	Ig-Seq-F	CCTTATGTATCATACACATACG	IgH-SalI-R	GGCCCTTGGTCGACGCTGAGGAGAC
Igκ	Ig-Seq-F	CCTTATGTATCATACACATACG	Igκ-BsiWI-R	GCAGCCACCGTACGTTTGATYTCCA
Igλ	Ig-Seq-F	CCTTATGTATCATACACATACG	Igλ-XhoI-R	CTCCTCACTCGAGGGCGGGAACAGAGTGAC
