# Supplementary material for: Characteristics of Plasmablast Repertoire in Chronically HIV-Infected Individuals for Immunoglobulin H and L Chain Profiled by Single-Cell Analysis
Source: Front Immunol. 2020 Feb 11;10:3163. doi: 10.3389/fimmu.2019.03163 (PMC7026028; doi:10.3389/fimmu.2019.03163)
Supplement: Supplementary Table 3 — Numbers of productive and unproductive VH, Vκ, and Vλ sequences from each study subjects analyzed by IMGT/V-QUEST. [file Table_3.XLS]

## Sheet: revised
Supplementary Table 3. Numbers of VH,Vκ and VλSequences from Each Study Subjects.
Sample	VH				Vκ				Vλ
	Raw	P	UP	Total	Raw	P	UP	Total	Raw	P	UP	Total
U7		76	11	87		89	13	102		50	5	55
U13		65	4	69		62	14	76		42	1	43
U23		64	8	72		46	8	54		27	1	28
U27		100	14	114		65	11	76		49	2	51
U64		65	19	84		8	2	10		27	2	29
U78		167	8	175		42	11	53		14	0	14
U111		73	24	97		30	7	37		17	0	17
Total		610	88	698		342	66	408		226	11	237
HIV6		64	29	93		26	7	33		11	1	12
HIV7		11	2	13		12	0	12		7	1	8
HIV8		33	6	39		25	0	25		8	1	9
HIV202		38	12	50		30	2	32		23	0	23
HIV205		153	31	184		86	11	97		42	6	48
HIV207		47	11	58		8	0	8		6	0	6
HIV210		57	19	76		28	0	28		12	0	12
Total		403	110	513		215	20	235		109	9	118
