# Supplementary material for: Characteristics of Plasmablast Repertoire in Chronically HIV-Infected Individuals for Immunoglobulin H and L Chain Profiled by Single-Cell Analysis
Source: Front Immunol. 2020 Feb 11;10:3163. doi: 10.3389/fimmu.2019.03163 (PMC7026028; doi:10.3389/fimmu.2019.03163)
Supplement: Supplementary Table 4 — VDJ assignment and CDR3 amino acid sequences of polyclonal sequences derived from HIV-infected individuals determined by IMGT/V-QUEST. [file Table_4.XLSX]

## Sheet: Sheet1
Supplementary Table 4. VDJ Assignment and CDR3 Amino Acid Sequences of Polyclonal Sequences Derived from HIV-infected Individuals.
Sequence ID	V-GENE and allele	J-GENE and allele	D-GENE and allele	CDR3 AA
HIV6P1VH3B1-1	IGHV3-43*02	IGHJ3*02	IGHD1-14*01	AIFPVDPDAFDI
HIV6P1VH3D1-2	IGHV3-43*02	IGHJ6*02	IGHD5-12*01	TGYPYGMAV
HIV202P5VH4B5-1	IGHV4-61*02	IGHJ4*02	IGHD3-22*01	AGFRSGFYYSPH
HIV202P3VH3-D2-2	IGHV3-15*07	IGHJ6*02	IGHD6-6*01	STHPALHN
HIV202P1VH3B1-4	IGHV3-74*01	IGHJ4*02	IGHD2-2*01	AIVVVPAATFDF
HIV205P2VH3F3-3	IGHV3-30*02	IGHJ4*02	IGHD1-20*01	AEDFNWYEGY
HIV205P3VH3A3-1	IGHV3-48*03	IGHJ4*02	IGHD1-7*01	ARDAGGTTLDY
HIV205P2VH4D11-3	IGHV4-59*08	IGHJ4*02	IGHD3-22*01	ARHLNYFDSSGYLIY
HIV207P1VH3A7-5	IGHV4-34*01	IGHJ6*03	IGHD6-19*01	GRIASGWNYYYIDV
HIV207P1VH3G5-3	IGHV4-34*01	IGHJ6*03	IGHD6-19*01	GRIASGWNYYYIDV
HIV207P1VH4F6-4	IGHV4-34*01	IGHJ6*04	IGHD6-19*01	GRIASGWNYYHIDV
HIV207P2VH3B12-5	IGHV4-39*01	IGHJ5*02	IGHD6-6*01	AGVVRRAAENWFDP
HIV207P3VH3G4-2	IGHV3-30-3*01	IGHJ4*02	IGHD5-12*01	ARDPDSGFPFDY
