# Supplementary material for: Characteristics of Plasmablast Repertoire in Chronically HIV-Infected Individuals for Immunoglobulin H and L Chain Profiled by Single-Cell Analysis
Source: Front Immunol. 2020 Feb 11;10:3163. doi: 10.3389/fimmu.2019.03163 (PMC7026028; doi:10.3389/fimmu.2019.03163)
Supplement: Supplementary Table 5 — Functional and nonfunctional sequences derived from HIVD and HD. [file Table_5.XLSX]

## Sheet: Sheet1
Supplementary Table 5. Functional and nonfunctional sequences derived from HIVD and HD.
Sequence ID	V-DOMAIN Functionality	Definition	Sequence
HIV6-VH-1	Productive	Immunoglobulin heavy chain variable region gene of plasmablast from HIV-infected individuals	tacntccactttgcctttctctccacaggtgtccactcccaggtccaactgcacctcggttctatcgattgaattccaccatgggatggtcatgtatcatcctttttctagtagaactcaaccggtgtacattctgaggtgcagctgttggagtccgggggaggcttagttcagcctggggggtccctgagactctcctgtgcagcctctggattcaccttcaatagctactggatgcactgggtccgccaagctccagggaaggggctggtgtgggtctcacgtattaatagtgatgagagtagcacaaactacgcggactccgtgaagggccgattcaccatctccagagacaacgccaagaacacactgtctctgcaaatgaacagtctgagagcc…
HIV6-VH-2	Productive	Immunoglobulin heavy chain variable region gene of plasmablast from HIV-infected individuals	anntacatcnnctttgcctttctctccacaggtgtccactcccaggtccaactgcacctcggttctatcgattgaattccaccatgggatggtcatgtatcatcctttttctagtagcaactgcaaccggtgtacattctgaggtgcagctgttggagtctgggggaggcctggtccagcctggggggtccctgagactctcctgtgtagcctctggattcaccttcagaaaggcttggatgagctgggtccgccaggctccagggaaggggctggagtgggtggccaatatgaacgatgatggaagggagaagtactatgtggactctatgaagggccgattcaccatctccagagacaacgccaagaactcactgtatctacaagtcagaagcctga…
HIV6-VH-3	Productive	Immunoglobulin heavy chain variable region gene of plasmablast from HIV-infected individuals	tanntcnactttgcctttctctccacaggtgtccactcccaggtccaactgcacctcggttctatcgattgaattccaccatgggatggtcatgtatcatcctttttctagtagcaactgcaaccggtgtacattctgaggtgcagctgttggagtctgggggaggcgtggtccagccgggggggtccctgagactctcctgtgcagcgtctggattcaccttcagtagttgtggcatgcactgggtccgccaggctccaggcaaggggctggagtgggtggcatttatacggtatgatggaactaatacatattatgcagattccgtgaagggccgattcaccatctccagagacaattccaaggacacgctgtatctgcaaatgaacagcctgagag…
HIV6-VH-4	Productive	Immunoglobulin heavy chain variable region gene of plasmablast from HIV-infected individuals	cnnnanntacntcnactttgcctttctctccacaggtgtccactcccaggtccaactgcacctcggttctatcgattgaattccaccatgggatggtcatgtatcatcctttttctagtagcaactgcaaccggtgtacattctgaggtgcagctggtggagtctgggggaggcgtggtccagcctggggggtccctgagactctcctgtgcagcgtctggattcaccttcaatgactatggcattcactgggtccgccaggctccaggcaaggggctggagtgggtggcatttatacgggatgatggaagtaataaatactacgcagactccgtgaagggccgattcaccatctccagagacacttccaagaacacgctgtatctgcaaatgaacagc…
HIV6-VH-5	Productive	Immunoglobulin heavy chain variable region gene of plasmablast from HIV-infected individuals	tacntcnactttgcctttctctccacaggtgtccactcccaggtccaactgcacctcggttctatcgattgaattccaccatgggatggtcatgtatcatcctttttctagtagcaactgcaaccggtgtacattctgaggtgcagctgttggagtctgggggaggcgtggtccagcctggggggtccctgagactctcctgtgcagcgtctggattcaccttcaatgactatggcattcactgggtccgccaggctccaggcaaggggctggagtgggtggcatttatacgggatgatggaagtaataaatactacgcagactccgtgaagggccgattcaccatctccagagacacttccaagaacacgctgtatctgcaaatgaacagcctcagag…
HIV6-VH-6	Productive	Immunoglobulin heavy chain variable region gene of plasmablast from HIV-infected individuals	gnnnnnnnntacntcnactttgcctttctctccacaggtgtccactcccaggtccaactgcacctcggttctatcgattgaattccaccatgggatggtcatgtatcatcctttttctagtagcaactgcaaccggtgtacattcccaggtgcagctgcaggagtcgggcccaggactggtgaagccttcggggaccctgtccctcacctgcgctgtctctggtgtctccatcaggagtagtagctggtggacttgggtccgccagcccccaggcaaggggctggagtggattggggaaatctatcatagtgggagcaccaactacaacccgttcctcaagagtcgagtcaccatctcagtagacaagtccaagaaccagttctccctgaacctgaact…
HIV6-VH-7	Productive	Immunoglobulin heavy chain variable region gene of plasmablast from HIV-infected individuals	annnnannananntcccacttttgcctttctcctccacaggntgnnncactncccaggtccaactngcacctcggttcctattcgatttgaatttccaccattgggantggtcatagtatcatcctttttctagtagcaacttgcaaccggtgtacattctgaggtgcagctggtggagtcggggggaaacttggtacagcctggggggtccctgagagtctcctgtacagcctctggattcacatttggcagctatgccatgacctgggtccgccaggctccggggaagggactggagtgggtctcttctattagtggtgatgggagtagttcctactacgcagactccgtgcagggccggttcaccatctccagagacaatcccaagaactcactgt…
HIV6-VH-8	Productive	Immunoglobulin heavy chain variable region gene of plasmablast from HIV-infected individuals	tnnnnnanntacatcnnctttgcctttctctccacaggtgtccactcccaggtccaactgcacctcggttctatcgattgaattccaccatgggatggtcatgtatcatcctttttctagtagcaactgcaaccggtgtacattctgaggtgcagctgttggagtctgggggaggcctggtcaagcctggggggtccctgagactctcctgtacagcctctggattcatcttcagtgcttataacatgatctgggtccgccagtctccagagaaggggctggagtgggtctcatccatcagtagtagtagtgaccacatatattacgcagactcgttaaagggccgattcaccatctccagagacaatgccaagaattcactgtttctgcaaatgacca…
HIV6-VH-9	Productive	Immunoglobulin heavy chain variable region gene of plasmablast from HIV-infected individuals	cnnnnnntacntccactttgcctttctctccacaggtgtccactcccaggtccaactgcacctcggttctatcgattgaattccaccatgggatggtcatgtatcatcctttttctagtagcaactgcaaccggtgtacattctgaggtgcagctggtggagtctgggggaggcttgatacaacctggggggtccctgagactctcctgtgcagcctctgggttcacctttgccagctatgccatgagctgggtccgccaggctccagggaaggggctggagtgggtctcaggtattagtggcagtggtgttaacacatactacgcagactccgtgaagggccggttcaccatctccagagacaactccaacaacacactgtatctgcaaatgaacagc…
HIV6-VH-10	Productive	Immunoglobulin heavy chain variable region gene of plasmablast from HIV-infected individuals	gnnnnnanntacatcnactttgcctttctctccacaggtgtccactcccaggtccaactgcacctcggttctatcgattgaattcactttatctgcaaatgaacagcctgagtgccgaggacacggctgtgtactattgtgtgagagatggaaacaagggcgggcaggatttcgactactggggccagggaaccacggtcaccgtctcctcagcgtcgaccaagggcccatcggtcttccccctggcaccctcctccaagagcacctctgggggcacagcggccctgggctgcctggtcaaggactacttccccgaacctgtgacggtctcgtggaactcaggcgccctgaccagcggcgtgcacaccttcccggctgtcctacagtcctcaggactct…
HIV6-VH-11	Productive	Immunoglobulin heavy chain variable region gene of plasmablast from HIV-infected individuals	tacatcnactttgcctttctctccacaggtgtccactcccaggtccaactgcacctcggttctatcgattgaattccaccatgggatggtcatgtatcatcctttttctagtagcaactgcaaccggtgtacattctgaggtgcagctgttggagtcggggggaggcttggtccagcctggggggtccctgagactctcctgtgcagcctctggattcacctttagtgactactggatgagttgggtccgccaggctccagggaaggggctggagtgggtcgccaacataaaacaagacggaagtcagaagtactatgtggactctgtgaagggccgattcaccatctccagagacaacgccaagaactcactgtatctgcaaatgaacagcctgagag…
HIV6-VH-12	Productive	Immunoglobulin heavy chain variable region gene of plasmablast from HIV-infected individuals	tacntcnactttgcctttctctccacaggtgtccactcccaggtccaactgcacctcggttctatcgattgaattccaccatgggatggtcatgtatcatcctttttctagtagcaactgcaaccggtgtacattctgaggtgcagctggtggagtcggggggaggcttggtccagcctggggggtccctgagactctcctgtgcagcctctggattcacctttagtgactactggatgagttgggtccgccaggctccagggaaggggctggagtgggtcgccaacataaaacaagacggaagtcagaagtactatgtggactctgtgaagggccgattcaccatctccagagacaacgccaagaactcactgtatctgcaaatgaacagcctgagag…
HIV6-VH-13	Productive	Immunoglobulin heavy chain variable region gene of plasmablast from HIV-infected individuals	anatacntccactttgcctttctctccacaggtgtccactcccaggtccaactgcacctcggttctatcgattgaattccaccatgggatggtcatgtatcatcctttttctagtagcaactgcaaccggtgtacattctgaggtgcagctgttggagtctgggggaggcttggtccagcctggggggtccctgagactctcctgtgcagtctctggactcaagtttagtagttattggatgagctgggtccgccaggctccagggaaggggctggagtgggtggccaacataaaccaagatgggagtgagaaatactttgtggactctgtgaagggccgattcatcatctccagagacaacgccaagaactcacagtctctgcaaatgaacagcctga…
HIV6-VH-14	Productive	Immunoglobulin heavy chain variable region gene of plasmablast from HIV-infected individuals	gnnnnnnanntacatcnactttgcctttctctccacaggtgtccactcccaggtccaactgcacctcggttctatcgattgaattccaccatgggatggtcatgtatcatcctttttctagtagcaactgcaaccggtgtacattcccaggtgcagctgcaggagtcgggcccaggactggtgaagccttcggagaccctgtccctcacctgcgctgtctccggttattccatcggcactggttactcctggggctggatccggcagcccccagggaagggactggagtggcttggcactatcaatcatggtgggaacacctactacagcccgtccctcaagagtcgagtcaccatttcagtagacacgacgaacaaccagttctccctgaacttgacc…
HIV6-VH-15	Productive	Immunoglobulin heavy chain variable region gene of plasmablast from HIV-infected individuals	anntanntcnactttgcctttctctccacaggtgtccactcccaggtccaactgcacctcggttctatcgattgaattccaccatgggatggtcatgtatcatcctttttctagtgcaactgcaaccggtgtacattcccaggtgcagctgcaggagtctgggggaggcttggaacagcctggagggtccctgagactctcctgtgtcgcctctggattcaccttcagtagttataagatgaactgggtccgccaggctccagggaaggggctggagtgggtttcatacatttctcttcatggtgaaaccgtatactacacagactctgtgaagggccgattcaccacctccagagacaacgccaagaactcactctatctgcaaatgaacagcctgag…
HIV6-VH-16	Productive	Immunoglobulin heavy chain variable region gene of plasmablast from HIV-infected individuals	tacatccactttgcctttctctccacaggtgtccactcccaggtccaactgcacctcggttctatcgattgaattccaccatgggatggtcatngtatcatcctttttctagtagcaactgcaaccggtgtacattctgaggtgcagctgttggagtctgggggaggcttggtccagcctggggggtccctgagactctcctgtgcagcctctggattcacctttactaattattggatgacttgggtccgccaggctccaggaaaggggctggagtgggtggccagcataaagcaagatggaagtgagaaatactatgtggactctgtgaagggccgattcaccatctccagagacaacgccaagaactcactgtatctgcaaatgaacagcctgaga…
HIV6-VH-17	Productive	Immunoglobulin heavy chain variable region gene of plasmablast from HIV-infected individuals	annnngnnnnnnnntacntccactttgcctttctctccacaggtgtccactcccaggtccaactgcacctcggttctatcgattgaattccaccatgggatggtcatgtatcatcctttttctagtagcaactgcaaccggtgtacattctgaggtgcagctggtggagtctggggctgaggtgaagaagcctggggcctcagtgagggtctcctgcaaggcctctggatacaccttcaccagttatgatttcaactgggtgcgactggccactggacaaggacttgagtgggtgggatggatgagccctaacagtggtcaaacaggctatgcaccgaagttccagggcagagtcaccatgaccagggacacctccataagcacagcctacatggagct…
HIV6-VH-18	Productive	Immunoglobulin heavy chain variable region gene of plasmablast from HIV-infected individuals	tnnnnnnnnnntacatcnactttgcctttctctccacaggtgtccactcccaggtccaactgcacctcggttctatcgattgaattccaccatgggatggtcatgtatcatcctttttctagtagcaactgcaaccggtgtacattctgaggtgcagctgttggagtctggggctgaggtgaagaagcctggggcctcagtgagggtctcctgcaaggcctctggatacaccttcaccagttatgatttcaactgggtgcgactggccactggacaaggacttgagtgggtgggatggatgagccctaacagtggtcaaacaggctatgcaccgaagttccagggcagagtcaccatgaccagggacacctccataagcacagcctacatggagctgag…
HIV6-VH-19	Productive	Immunoglobulin heavy chain variable region gene of plasmablast from HIV-infected individuals	annnnnnnnnnnnnntacntcnactttgcctttctctccacaggtgtccactcccaggtccaactgcacctcggttctatcgattgaattccaccatgggatggtcatgtatcatcctttttctagtagcaactgcaaccggtgtacattctgaggtgcagctgttggagtctgggggaggcttggtccagccgggggggtccctgagactctcctgtgcagcctctggattcagctttagtacttattggatgacctgggtccgccaggctccagggaaggggctggagtgggtggccaacataaagcaagatggaagtgagagaaactatgtgggctctgtgaagggccgattcaccatttccagagacaacgccaagaactcactgtatctgcaaa…
HIV6-VH-20	Productive	Immunoglobulin heavy chain variable region gene of plasmablast from HIV-infected individuals	anntacntccactttgcctttctctccacaggtgtccactcccaggtccaactgcacctcggttctatcgattgaattccaccatgggatggtcatgtatcatcctttttctagtagcaactgcaaccggtgtacattctgaggtgcagctggtggagtctgggggaggcttggtccagcctggggggcccctgatactcccctgtgcagccactggattcacgttcagtacctcttggatgagctgggtccgccaggctccagggaaggggctggagtgggtggccaccataaagccagatggacgtgagaaatattatgtggactctgtgaggggccgattcactatctccagagacaacgccgagaactcactgtatctgcaaatgagcagcctga…
HIV6-VH-21	Productive	Immunoglobulin heavy chain variable region gene of plasmablast from HIV-infected individuals	tnnnnnnnnnntacatcnactttgcctttctctccacaggtgtccactcccaggtccaactgcacctcggttctatcgattgaattccaccatgggatggtcatgtatcatcctttttctagtagcaactgcaaccggtgtacattctgaggtgcagctgttggagtctgggggtgaggtgaagaagcctggggcctcagtgaaggtctcctgcaaggcctctggatacaccttcaccgactattatgtgcactgggtgcgacaggcccctggacaagggcttgagtggatgggttggatcaaccctaacagtggtggcacgaactatgcacaaaagtggcggggcagggtcaccatgaccagggacacatccatcaacacagcctacatggagctgac…
HIV6-VH-22	Productive	Immunoglobulin heavy chain variable region gene of plasmablast from HIV-infected individuals	tacatccactttgcctttctctccacaggtgtccactcccaggtccaactgcacctcggttctatcgattgaattccaccatgggatggtcatggtatcatcctttttctagtagcaactgcaaccggtgtacattctgaggtgcagctgttggagtctgggggaggcttggtccagcctggagggtccctgagactctcctgtgcaggctctggattcatcttcagtgaccaccacatggactgggtccgccaggttccagggaaggggctggaatggattgcccgtattagaaataaagctaacagttacagtattgaattcgccgcgtctttgaaaggcagattcaccatctcaagagatgatttaaagaattcactgtatctggacatgagcagc…
HIV6-VH-23	Productive	Immunoglobulin heavy chain variable region gene of plasmablast from HIV-infected individuals	annnanntccactttgcctttctctccacaggtgtccactcccaggtccaactgcacctcggttctatcgattgaattccaccatgggatggtcatgtatcatcctttttctagtagcaactgcaaccggtgtacattctgaggtgcagctgttggagtcggggggaggcttggtaaagcctggggggtcccttagactctcctgtgcagcctctggtttcactttcactaacgcctggatgaactgggtccgccaggctccagggaaggggctggagtgggtcggccgtattaaaagcaaaactgatggtgggacaacagactacgctgcacccgtgaaaggcagattcaccatctcaagagatgattcaagaaccaccctgtatctccaaatgaaca…
HIV6-VH-24	Productive	Immunoglobulin heavy chain variable region gene of plasmablast from HIV-infected individuals	anntccactttgcctttctctccacaggtgtccactcccaggtccaactgcacctcggttctatcgattgaattccaccatgggatggtcatgtatcatcctttttctagtagcaactgcaaccggtgtacattctgaggtgcagctggtggagtctgggggaggcttggtccagccgggggggtccctgagactctcctgtgcagcctctggattcagctttagtacttattggatgacctgggtccgccaggctccagggaaggggctggagtgggtggccaacataaagcaagatggaagtgagagaaactatgtgggctctgtgaagggccgattcaccatttccagagacaacgccaagaactcactgtatctgcaaatgaacagcctgagagc…
HIV6-VH-25	Productive	Immunoglobulin heavy chain variable region gene of plasmablast from HIV-infected individuals	cnnnnnnnanntccactttgcctttctctccacaggtgtccactcccaggtccaactgcacctcggttctatcgattgaattccaccatgggatggtcatgtatcatcctttttctagtagcaactgcaaccggtgtacattctgaggtgcagctgttggagtctgggggaggcttggtccagcctggggggtccctgagactctcctgtgcagcctctagattcacctttagtacctattggatgggttgggtccgccaggctccagggaaggggctggagtgcgtggccaacataaacgaagatggaagtgaggagtactatgtggactctgtgaagggccgattcaccatctccagagacaacgccaagagctcactgtatctgcaaatgaacagt…
HIV6-VH-26	Productive	Immunoglobulin heavy chain variable region gene of plasmablast from HIV-infected individuals	ananatccactttgcctttctctccacaggtgtccactcccaggtccaactgcacctcggttctatcgattgaattccaccatgggatggtcatgtatcatcctttttctagtagcaactgcaaccggtgtacattctgaggtgcagctggtggagtctgggggaggcttggtccagcctggggggtccctgatactctcctgtgcagccactggattcacgttcagtacctcttggatgagctgggtccgccaggctccagggaaggggctggagtgggtggccaccataaagccagatggacgtgagaaatattatgtagactctgtgaggggccgattcactatctccagaggcaacgccgagaactcactgtatctgcaaatgagcagcctgaga…
HIV6-VH-27	Productive	Immunoglobulin heavy chain variable region gene of plasmablast from HIV-infected individuals	acatccactttgcctttctctccacaggtgtccactcccaggtccaactgcacctcggttctatcgattgaattccaccatgggatggtcatgtatcatcctttttctagtagcaactgcaaccggtgtacattcccaggtgcagctgcaggagtcgggcccaggtctggtgaagccttcgcggaccctgtccctcacctgcagtgtctctggtgactccatcactaatttctactggagctggatccggcagcccccagggaagggactggagtggattggattcatctattccagtgggaccactagctacacaccctccctcaagagtcgagtcaccatttcagtagacacgtccaagaatcagttctccctgaccctgagatatgtgaccgccgc…
HIV6-VH-28	Productive	Immunoglobulin heavy chain variable region gene of plasmablast from HIV-infected individuals	tanntcnactttgcctttctctccacaggtgtccactcccaggtccaactgcacctcggttctatcgattgaattccaccatgggatggtcatgtatcatcctttttctagtagcaactgcaaccggtgtacattcccaggtgcagctgcaggagtggggcgcaggactgttgaagccttcggagaccctgtccctcacctgcgctgtctatggtgggtccttcagtggttactactggagctggatccgccagcccccagggaaggggctggagtggattggggaaatcaatcatagtggaagcaccaactacaacccgtccctcaagagtcgagtcaccatatcagtagacacgtccaagaaccagttctccctgaggctgagctctgtgaccgccg…
HIV6-VH-29	Productive	Immunoglobulin heavy chain variable region gene of plasmablast from HIV-infected individuals	tanatccactttgcctttctctccacaggtgtccactcccaggtccaactgcacctcggttctatcgattgaattccaccatgggatggtcatgtatcatcctttttctagtagcaactgcaaccggtgtacattcccaggtgcagctgcaggagtcgggcccaggactggtgaagccttcggagaccctgtccctcacctgcactgtctctgattactccatcagtagtgcttcctactggggctggatccggcagcccccagggaaggggctggagtggattgggagtatctatcatagtgggagcaccaactacaacccggccctcaagagtcgagtcaccatatcagtagacacgtccaagaaccagttctccttgaagctgagctctgtgaccg…
HIV6-VH-30	Productive	Immunoglobulin heavy chain variable region gene of plasmablast from HIV-infected individuals	anatccactttgcctttctctccacaggtgtccactcccaggtccaactgcacctcggttctatcgattgaattccaccatgggatggtcatgtatcatcctttttctagtagcaactgcaaccggtgtacattcccaggtgcagctgcaggagtggggcgcaggactgttgaagccttcggagaccctgtccctcacctgcgctatctatggtgggtcctttagtggttactactggagctggatccgccagcccccagggaaggggctggagtggattggggaaatcaatcatagtggaagcaccaactacaacccgtccctcaagagtcgagtcaccatatcagtagacacgtccaagaaccagttctccctgcagctgaactctgtgaccgccgc…
HIV6-VH-31	Productive	Immunoglobulin heavy chain variable region gene of plasmablast from HIV-infected individuals	annnanntccactttgcctttctctccacaggtgtccactcccaggtccaactgcacctcggttctatcgattgaattccaccatgggatggtcatgtatcatcctttttctagtagcaactgcaaccggtgtacattctgaggtgcagctggtggagtctgggggaggcttggtacagccgggggggtccctgagactgtcctgtgcagcctctggattcagcttcagcagctatgacatgagctgggtccgccaggctccagggcaggggctggagtgggtctcagttataagtaggagtgatggtagcacacactacgcagactctgtgaagggccggttcaccctctccagagacaattccaagaacacgctggatctgcaaatgaacagcctga…
HIV6-VH-32	Productive	Immunoglobulin heavy chain variable region gene of plasmablast from HIV-infected individuals	tacatccactttgcctttctctccacaggtgtccactcccaggtccaactgcacctcggttctatcgattgaattccaccatgggatggtcatgtatcatcctttttctagtagcaactgcaaccggtgtacattctgaggtgcagctgttggagtctgagggaggcgtggtccagcctggggggtccctgagactctcctgtgcagcgtctagattcaccttcaataactatgacatacactgggtccgccaggctccaggcaaggggctggagtgggtggcatttatacaatatgatggaagtaataaatactacgcagactccgtgaagggccgattcaccatctccagagacaattccaagaacacactgtatctgcaaatgaacagcctgagag…
HIV6-VH-33	Productive	Immunoglobulin heavy chain variable region gene of plasmablast from HIV-infected individuals	anatccactttgcctttctctccacaggtgtccactcccaggtccaactgcacctcggttctatcgattgaattccaccatgggatggtcatgtatcatcctttttctagtagcaactgcaaccggtgtacattctgaggtgcagctgttggagtctgggggaggcgtggtccagcctggggggtccctgagactctcctgtgcagcgtctagattcaccttcaataactatgacatacactgggtccgccaggctccaggcaaggggctggagtgggtggcatttatacaatatgatggaagtaataaatactacgcagactccgtgaagggccgattcaccatctccagagacaattccaagaacacactgtatctgcaaatgaacagcctgagagc…
HIV6-VH-34	Productive	Immunoglobulin heavy chain variable region gene of plasmablast from HIV-infected individuals	annnanatccactttgcctttctctccacaggtgtccactcccaggtccaactgcacctcggttctatcgattgaattccaccatgggatggtcatgtatcatcctttttctagtagcaactgcaaccggtgtacattctgaggtgcagctggtggagtctgggggaggcttggtccagcctggggggtccctgagactctcctgtgcagcctctagattcacctttagtacctattggatgggttgggtccgccaggctccagggaaggggctggagtgcgtggccaacataaacgaagatggaagtgaggagtactatgtggactctgtgaagggccgattcaccatctccagagacaacgccaagagctcactgtatctgcaaatgaacagtctga…
HIV6-VH-35	Productive	Immunoglobulin heavy chain variable region gene of plasmablast from HIV-infected individuals	tanntccactttgcctttctctccacaggtgtccactcccaggtccaactgcacctcggttctatcgattgaattccaccatgggatggtcatgtatcatcctttttctagtagcaactgcaaccggtgtacattctgaggtgcagctgttggagtctgggggaggcgtggtacagcctggggggtccctgagactctcctgtgcagcctctgggttcatctttgatgattatgccatgcactgggtccgtcaagctccagggaagggtctggagtgggtctctcttattactggggatggtggtagcacatactatgcagactctgtgaggggccgattcaccatctccagagacaacagcaaaaactccctgtatctgcaaatgaacagtctgcgaa…
HIV6-VH-36	Productive	Immunoglobulin heavy chain variable region gene of plasmablast from HIV-infected individuals	tanatacntccactttgcctttctctccacaggtgtccactcccaggtccaactgcacctcggttctatcgattgaattccaccatgggatggtcatgtatcatcctttttctagtagcaactgcaaccggtgtacattctgaggtgcagctgttggagtctggagcagaggtgaaaaagtcgggagagtctctgaagatctcctgtaaggcttctggatacaggttctctaactactggatcggctgggtgcgccagatgcccgggaaaggcctggagtggatggggatcatctctcctggtgactctgatacccgatacagcccgtccctccaaggccaggtcaccatctcagccgacgagtccatcaacaccgcctacctgcaatggagcagcctg…
HIV6-VH-37	Productive	Immunoglobulin heavy chain variable region gene of plasmablast from HIV-infected individuals	atacatccactttgcctttctctccacaggtgtccactcccaggtccaactgcacctcggttctatcgattgaattccaccatgggatggtcatgtatcatcctttttctagtagcaactgcaaccggtgtacattctgaggtgcagctgttggagtctgggggaggcgtggtacagcctggggggtccctgagactctcctgtgcagcctctgggttcacctttgatgattatgccatgcactgggtccgtcaagctccagggaagggtctggagtgggtctctcttattagtggggatggtggtaacacatactatgcagactctgtgaggggccgatttaccatctccagagacaacagcaaaaactccctgtttctgcaaatgaacagtctgaga…
HIV6-VH-38	Productive	Immunoglobulin heavy chain variable region gene of plasmablast from HIV-infected individuals	tacntccactttgcctttctctccacaggtgtccactcccaggtccaactgcacctcggttctatcgattgaattccaccatgggatggtcatgtatcatcctttttctagtagcaactgcaaccggtgtacattctgaggtgcagctggtggagtctggagcagaggtgaaaaagtcgggagagtctctgaagatctcctgtaaggcttctggatacaggttctctaactactggatcggctgggtgcgccagatgcccgggaaaggcctggagtggatggggatcatctctcctggtgactctgatacccgatacagcccgtccctccaaggccaggtcaccatctcagccgacgagtccatcaacaccgcctacctgcaatggagcagcctgaagg…
HIV6-VH-39	Productive	Immunoglobulin heavy chain variable region gene of plasmablast from HIV-infected individuals	tccactttgcctttctctccacaggtgtccactcccaggtccaactgcacctcggttctatcgattgaattccaccatgggatggtcatgtatcatcctttttctagtagcaactgcaaccggtgtacattctgaggtgcagctgttggagtctgggggaggcctggtcaagcctggggggtccctgagactctcctgtgcagcctctggattcaccttcagtacctataccatgagctgggtccgccaggctccagggaaggggctggagtgggtctcatccattactagtactagtagttacatatactacgcagactcactgaggggccgattcaccatctccagagacaacgccaagaactcactgtatctacaaatgaccagcctgagagccga…
HIV6-VH-40	Productive	Immunoglobulin heavy chain variable region gene of plasmablast from HIV-infected individuals	anntccactttgcctttctctccacaggtgtccactcccaggtccaactgcacctcggttctatcgattgaattccaccatgggatggtcatgtatcatcctttttctagtagcaactgcaaccggtgtacattctgaggtgcagctggtggagtctgggggaggcctggtacagccagggcggtccctgagactctcctgtagagggtctggattcacctttggtgactatgctctgagctgggtccgccaggctccagggaagggactggaatgggtcggtttcattagaagcaattcttatggtggaacagcagaatacgccgcgtctgtgagaggcagatttaccatctcaagggatgattccaaagggatcgcctatctgcaaatgaatagtct…
HIV6-VH-41	Productive	Immunoglobulin heavy chain variable region gene of plasmablast from HIV-infected individuals	annnannnncatccactttgcctttctctccacaggtgtccactcccaggtccaactgcacctcggttctatcgattgaattccaccatgggatggtcatgtatcatcctttttctagtagcaactgcaaccggtgtacattctgaggtgcagctgttggagtctgggggaggcttggtacagcctggggggtccctgagactctcctgtgcagcctctggattcatctttagaaactctgccatgagttgggtccgccaggctccagggaaggggctggagtgggtctcagggattagtggtagtggtggtaccacacactatgcagactccgtgaagggccggttcaccatctccagagacaattcgaagaacacgctatatctgcaagtgagcagc…
HIV6-VH-42	Productive	Immunoglobulin heavy chain variable region gene of plasmablast from HIV-infected individuals	anntccctttgcctttctctccacaggtgtccactcccaggtccaactgcacctcggttctatcgattgaattccaccatgggatggtcatgtatcatcctttttctagtagcaactgcaaccggtgtacattctgaggtgcagctgttggagtctgggggaggcttggtacagccagggcggtccctgaaactctcctgtacaccttctggattcacgtttggtgattatgctatgagctgggtccgccaggctcctgggaaggggctggagtgggtaggtttcattagaagcaaagcttatggtgcgacaacagaatacgccgcgtctgtgaaaggcagattcaccatctcaagagatgattccaaaagcatcgcctatctgcaaatgaacagcctg…
HIV6-VH-43	Productive	Immunoglobulin heavy chain variable region gene of plasmablast from HIV-infected individuals	tanntccactttgcctttctctccacaggtgtccactcccaggtccaactgcacctcggttctatcgattgaattccaccatgggatggtcatgtatcatcctttttctagtagcaactgcaaccggtgtacattctgaggtgcagctggtggagtctgggggaggcttggtacagcccggagggtccctgagactctcctgtgcagcctctggattcaccttcagtatttatgaaatgaactgggtccgccaggctccagggaaggggctggagtgggtttcatacattactactggtggtgataccagatactacgcagactctgtgaagggccgattcaccatctccagagacaacgccaagaagtcactgtatctgcaaatgaacagcctgagag…
HIV6-VH-44	Productive	Immunoglobulin heavy chain variable region gene of plasmablast from HIV-infected individuals	tanntccactttgcctttctctccacaggtgtccactcccaggtccaactgcacctcggttctatcgattgaattccaccatgggatggtcatgtatcatcctttttctagtagcaactgcaaccggtgtacattctgaggtgcagctggtggagtctgggggaggcttggtacagccagggcggtccctgagactctcctgcacagcttctggattcaggttcgctgactctttcatgggttgggtccgccagactccagggaaggggctggagtgggtcggtctcataagaagcaaaccgtatggtgagacaagacattacgccgcgtcaatgaaaggcagattcaccatctcaagagatgattctaacagtgtcgcctatctacaaatggacagcc…
HIV6-VH-45	Productive	Immunoglobulin heavy chain variable region gene of plasmablast from HIV-infected individuals	ggnnnnnnnntanntccactttgcctttctctccacaggtgtccactcccaggtccaactgcacctcggttctatcgattgaattccaccatgggatggtcatgtatcatcctttttctagtagcaactgcaaccggtgtacattctgaggtgcagctgttggagtctggggctgaggtgaagaagcctggggcctcagtgaaggtttcgtgcaaggcttctggatacagcttcagtgactatgttatacattgggtgcgccaggcccccggacaaaggcttgagtggatgggatggatcaacgcaggcaatggtaacacaatatattcacagaagttccacggcagagtcacctttagtagggacacatccgcgagcacagcctatatggacctgagc…
HIV6-VH-46	Productive	Immunoglobulin heavy chain variable region gene of plasmablast from HIV-infected individuals	tnnnnnnnntanntccactttgcctttctctccacaggtgtccactcccaggtccaactgcacctcggttctatcgattgaattccaccatgggatggtcatgtatcatcctttttctagtagcaactgcaaccggtgtacattctgaggtgcagctggtggagtctgggggagacttggtcaagcctggagggtccctgagactctcctgtgcagcctctggattcaccttcagtgactactgcatgagctggatccgccaggctccagggaaggggctggagtgggtttcatacattagtaatagtggtggtaccatatcctacacagactctgtgaagggccgattcaccatctccagggacaacgccaagaactcactgtatctgcaaatgaaca…
HIV6-VH-47	Productive	Immunoglobulin heavy chain variable region gene of plasmablast from HIV-infected individuals	atccactttgcctttctctccacaggtgtccactcccaggtccaactgcacctcggttctatcgattgaattccaccatgggatggtcatgtatcatcctttttctagtagcaactgcaaccggtgtacattctgaggtgcagctgttggagtctgggggagacttggtcaagcctggagggtccctgagactctcctgtgcagcctctggattcaccttcagcgactactacatgagctggatccgccaggctccagggaaggggctggagtgggtttcatacattagtaatagtggtggtaccatatcctacacagactctgtgaagggccgattcaccatctccagggacaacgccaagaactcactgtatctgcaaatgaacagcctgagagccg…
HIV6-VH-48	Productive	Immunoglobulin heavy chain variable region gene of plasmablast from HIV-infected individuals	tanntccactttgcctttctctccacaggtgtccactcccaggtccaactgcacctcggttctatcgattgaattccaccatgggatggtcatgtatcatcctttttctagtagcaactgcaaccggtgtacattctgaggtgcagctggtggagtctgggggaggcttggtaaagcctggggagtccctcagactcgcctgtgtagtctctggattcactttcaataatgcctggatgagctgggtccgccaggctccagggaaggggctggagtgggttggccgtattaaaaggaaaaatgatggtgggacaatagaccacgctgaacccgtgaaaggcagatttaccatctcaagggatgattcaaaaaacacgctgtatctgcaaatgaacagcc…
HIV6-VH-49	Productive	Immunoglobulin heavy chain variable region gene of plasmablast from HIV-infected individuals	tacatccactttgcctttctctccacaggtgtccactcccaggtccaactgcacctcggttctatcgattgaattccaccatgggatggtcatgtatcatcctttttctagtagcaactgcaaccggtgtacattctgaggtgcagctgttggagtctgggggaggcttggtacagccagggcggtccctgagactctcctgtacagcttctggattcacctttggtgattatgctatgagctgggtccgccaggctccagggaaggggctggagtgggtcggtttcatgagaagcaaagcttacggtggggcaacagaaatcgccgcgtctgtgaaaggcagattcaccatctcaagagatgattccaacagcatcgcctatctgcaaatgaacagcc…
HIV6-VH-50	Productive	Immunoglobulin heavy chain variable region gene of plasmablast from HIV-infected individuals	anatccactttgcctttctctccacaggtgtccactcccaggtccaactgcacctcggttctatcgattgaattccaccatgggatggtcatgtatcatcctttttctagtagcaactgcaaccggtgtacattctgaggtgcagctgttggagtctgggggaggcgtggtacagcctggggggtccctgagactctcctgtgcagcttctgggttcatctttgatgattatgccatgcactgggtccgtcaagctccagggaagggtctggagtgggtctctcttattactggggatggtggtagcacatactatgcagactctgtgaggggccgattcaccatctccagagacaacagcaaaaactccctgtatctgcaaatgaacagtctgcgaat…
HIV6-VH-51	Productive	Immunoglobulin heavy chain variable region gene of plasmablast from HIV-infected individuals	tanntccactttgcctttctctccacaggtgtccactcccaggtccaactgcacctcggttctatcgattgaattccaccatgggatggtcatgtatcatcctttttctagtagcaactgcaaccggtgtacattctgaggtgcagctgttggagtctgggggaggcgtggtacagcctggggggtccccgagactctcctgtgcagcctctggattcatgtttgatgattatgccatgcactgggtccgtcaagctccagggaagggtctggagtgggtctctcttattactggggatggtggtagcacatactatgcagaccctgtgaagggccgattcaccatctccagagacaacagcaaaaactccctgtatttgcaaatgaacagtctgagaa…
HIV6-VH-52	Productive	Immunoglobulin heavy chain variable region gene of plasmablast from HIV-infected individuals	tanntcnnctttgcctttctctccacaggtgtccactcccaggtccaactgcacctcggttctatcgattgaattccaccatgggattcatgtatcatcctttttctagtagcaactgcaaccggtgtacattctgaggtgcagctggtggagtctggggctgaggtgaagaagcctggtgcctcagtgaaggtctcctgcaaggcttctggatacaccttcatcggctactatatgcactgggtgcgccaggcccctggacaagggcttgagtggatgggatggatcaaccctaatagtggtgacacaaactctgcaccgaagtttcagggcagggtcaccctgaccagggacacgtccatcagcacagcctacatggagctgagcaggctgacatct…
HIV6-VH-53	Productive	Immunoglobulin heavy chain variable region gene of plasmablast from HIV-infected individuals	annnanntcnnctttgcctttctctccacaggtgtccactcccaggtccaactgcacctcggttctatcgattgaattccaccatgggatggtcatgtatcatcctttttctagtagcaactgcaaccggtgtacattctgaggtgcagctgttggagtctgggggaggcgtggtacagcctggggggtccctgagactctcctgtgcagcctctgggttcatctttgatgattatgccatgcactgggtccgtcaagctccagggaagggtctggagtgggtctctcttattactgaggatggtggtagcacatactatgcagactctgtgaggggccgattcaccatctccagagacaacagcaaaaactccctgtatctgcaaatgaacagtctgc…
HIV6-VH-54	Productive	Immunoglobulin heavy chain variable region gene of plasmablast from HIV-infected individuals	annnnnnnanntccactttgcctttctctccacaggtgtccactcccaggtccaactgcacctcggttctatcgattgaattccaccatgggatggtcatgtatcatcctctttctagtagcaactgcaaccggtgtacattctgaggtgcagctgttggagtctgggggaggcttggtacagccgggggggtccctgagactctcctgtgcagcctctggattcacctttagcagctacgccatgaactgggtccgccaggctccagggaaggggctggagtgggtctcagttattgttggtagtggtggtatcacatactacgcagactccgtgaagggccggttcaccatctccagagacaattccaagagcacactgtatctgcaaatgaacagc…
HIV6-VH-55	Productive	Immunoglobulin heavy chain variable region gene of plasmablast from HIV-infected individuals	cnnnanntnnatccactnnngnctnnntctccacagnnnnggtnnccacttccccaggttccaactggcacctcggttctatcgattgaatnccaccangggatggncatgtatcatcctttttctagtagcaactgcaaccggtgtacattctgaggtgcagctgtnggagtcngggggaggcttggtacagcctgnggggtccctgagactctccngtgcagcctctggattcacctttgatgattatgccatgcactgggtccgtcaagctccagggaagggtctggagtgggtctctcttattagtggggatggtggtaacacatactatgcagactctgtgaggggccgatttaccatctccagagacaacagcaaaaactccctgtttctgca…
HIV6-VH-56	Productive	Immunoglobulin heavy chain variable region gene of plasmablast from HIV-infected individuals	annnnnnnnnnnnnnnanntnnactnnngccttntctctcnacaggntgnnnntcccggtncaactgcanctcggtcctatngatngaantcaccataggacagtcacgctcancctttcntnntagcaacngcaaccggctacatncngnggccagcngcggagtccagggaggcgnggtccagcctggggggtccctgagactctcctgtgcagcgtctggattcaccttcagtacctatggcatgcactgggtccgccaggctccaggcaggggcctggagtgggtgtcatttattcggtttgatggaagtaataaatactacacagactccgtgaagggccgattcaccatctccagagacaattcccagaatacactttatctgcagatgatca…
HIV6-VH-57	Productive	Immunoglobulin heavy chain variable region gene of plasmablast from HIV-infected individuals	cnnnnnnnnnatccactttgcctttctctccacaggtgtccactcccaggtccaactgcacctcggttntatcgattgaattccaccatgggatggtcatgtatcatcctttttctagtagcaactgcaaccggtgtacattctgaggtgcagctggtggagtctgggggaggcttggtacagcctggagggtccctgagactctcctgtgaagtctctggattcaccttcactaaatatgaaatgaactgggtccgccaggctccagggaaggggctggagtgggtctcatatattagtagtagtggtggttccatatattacgcagactctgtgaagggccgattcaccatctccagagacaacgccaagagtacactgtctcttcacatgaacaga…
HIV6-VH-58	Productive	Immunoglobulin heavy chain variable region gene of plasmablast from HIV-infected individuals	gncnnnanntanatccactttgcctttctctccacaggtgtccactcccaggtccaactgcacctcggttctatcgattgaattccaccatgggatggtcatgtatcatcctttttctagtagcaactgcaaccggtgtacattctgaggtgcagctgtcggagtctgggggaggcttggtacagccagggcggtccctgagactctcctgtacagcttctgggttcacctttggtgattttggtatgagttgggtccgccaggctccagggaaggggctggagtgggtaggtttcattagaagcaaagcttatggtgggacaacagaatacgccgcgtctgtgaaaggcagattcaccatctcaagagatgattccaaaagcatcgcctatctgcaaa…
HIV6-VH-59	Productive	Immunoglobulin heavy chain variable region gene of plasmablast from HIV-infected individuals	annnnnnnnnnnnnnnnnatccactttgcctttctctccacaggtgtccactcccaggtccaactgcacctcggttctatcgattgaattccaccatgggatggtcatgtatcatcctttttctagtagcaactgcaaccggtgtacattctgaggtgcagctgttggagtctggagcagaggtgaaaaagcccggggagtctctgaagatctcctgtaagggttctggatacagctttaccaactactggatcggctgggtgcgccagatgcccgggaaaggcctggagtggatgggtatcatctatcctggtgactctgatatcagatacactcagtccttccaaggccaggtcaccatctcagccgagaagtccatcagcaccgcctacctacagt…
HIV6-VH-60	Productive	Immunoglobulin heavy chain variable region gene of plasmablast from HIV-infected individuals	gncnnnanntacatccactttgcctttctctccacaggtgtccactcccaggtccaactgcacctcggttctatcgattgaattccaccatgggatggtcatgtatcatcctttttctagtagcaactgcaaccggtgtacattctgaggtgcagctggtggagtctgggggaggcttggtacagccagggcggtccctgagactctcctgcacagtttctggattcaggttcgctgactctttcatgggttgggtccgccagactccagggaaggggctggagtgggtcggtctcataagaagcaaaccgtatggtgagacaagacattacgccgcgtcaatgaaaggcagattcaccatctcaagagatgattctaacagtgtcgcctatctacaaa…
HIV6-VH-61	Productive	Immunoglobulin heavy chain variable region gene of plasmablast from HIV-infected individuals	cnntagantanatccactttgcctttctctccacaggtgtccactcccaggtccaactgcacctcggttctatcgattgaattccaccatgggatggtcatgtatcatcctttttctagtagcaactgcaaccggtgtacattctgaggtgcagctgttggagtctgggggaggcgtggtacagcctggggggtccctgagactctcctgtgcagcctctgggttcatctttgatgattatgccatgcactgggtccgtcaagctccagggaagggtctggagtgggtctctcttattactggggatggtggtagcacatactatgcagactctgtgaggggccgattcaccatctccagagacaacagcaaaaactccctgtatctgcaaatgaacag…
HIV6-VH-62	Productive	Immunoglobulin heavy chain variable region gene of plasmablast from HIV-infected individuals	cnnnnnntacatccactttgcctttctctccacaggtnntccactcccaggtccaactggcacctcggttctatcgattgaattccaccatggggatggtcatgtatcatcctttttctagtagcaactgcaaccggtgtacattctgaggtgcagctgttggagtctgggggaggcttggtacagcctggggggtccctgagactctcctgtgcagcctctggattcaccttcagtagctatagcatgaactgggtccgccaggctccagggaaggggctggagtgggtttcatacattagtagtagtagtagtaccatatactacgcagactctgtgaagggccgattcaccatctccagagacaacgccaagaactcactgtatctgcaaatgaac…
HIV6-VH-63	Productive	Immunoglobulin heavy chain variable region gene of plasmablast from HIV-infected individuals	cnnnnnntnnatccactttgcctttctctccacaggtgtccactcccaggtccaactgcacctcggttctatcgattgaattccaccatgggatggtcatgtatcatcctttttctagtagcaactgcaaccggtgtacattctgaggtgcagctgttggagtctgggggaggggtggtaaaacctggggggtcccttagactctcctgtgttgcctctggattcactttcagtaatgcctggatgacctggttccgccagagtccagggaaggggctggagtgggttggccgtattaaacccaaatctgctggtgagacagcagactacggtacacccgtgaaaggcaggttcaccatctcgagagatgattcaaaaaacacgctgtttctgcaattg…
HIV6-VH-64	Productive	Immunoglobulin heavy chain variable region gene of plasmablast from HIV-infected individuals	cnntnnnnnnntcnactttgcctttctctccacaggtgtccactcccaggtccaactgcacctcggttctatcgattgaattccaccatgggatggtcatgtatcatcctttttctagtagcaactgcaaccggtgtacattctgaggtgcagctggtggagtctgggggaggcttggtacagcctggagggtccctgagactctcctgtgcagcctctggattcaccttcagtagttatgaaatgaactgggtccgccaggctccagggacggggctggagtgggtttcatacattagtagtagtggtagtaccatatactacgcagactctgtgaagggccgattcaccatctccagagacaacgccaagaactcactgtatctgcaaatgaacagc…
HIV7-VH-1	Productive	Immunoglobulin heavy chain variable region gene of plasmablast from HIV-infected individuals	tanatcccacttttgcctnnntctcnacaggntgnnnnnctncccaggtncaactggcacctcggttntatcgatngaattccaccatgggatggtcatgtatcatcctttttctatagcaactgcaaccggtgtacattctgaggtgcagctgttggagtctgggggaggcttggtacagcctggagggtccctgagactctcctgtgcagcctctggattcacgttcaaaagttatgagatgaattgggtccgccaggctccagggaaggggctggagtgggtctcatatatcagtaatagtggcaatttcaaatactacgcagactctgtgaagggccgcttcaccatctccagagacaacgccaaaaactcactgtatctgcaaatgaacagcct…
HIV7-VH-2	Productive	Immunoglobulin heavy chain variable region gene of plasmablast from HIV-infected individuals	annnnnnnnntnnnnnnntccactttgcctttctctccacaggtgtccactcccaggtccaactgcacctcggttctatcgattgaattccaccatgggatggtcatgtatcatcctttttctagtagcaactgcaaccggtgtacattctgaggtgcagctggtggagtctgggggagacttggtcaagcctggagggtccctgagactctcctgtgcagcctctggattcaccttcagtgactactacatgagctggatccgccaggctccagggaaggggctggagtgggttccatacattagtaatagtggtggtaccatatcctacacagactctgtgaagggccgattcaccatctccagggacaacgccaagaactcactgtatctgcaaat…
HIV7-VH-3	Productive	Immunoglobulin heavy chain variable region gene of plasmablast from HIV-infected individuals	cnnnnnntanatcnactttgcctttctctccacaggntggttcccactncccaggttccaactggcacctcggttntatcgattngaatnccaccangggatggtcatgtatcatcctttttctagtagcaacngcaaccggtgtacattctgaggtgcagctggtggagtctgggggaggcgtggtacagccggggtggtccctgagactctcctgtgcagcctctggattcaactttgatgattatgccatgcactgggtccgtcaagctccagggaagggtctggagtgggtctctcttgttagtgaagatggtggtggcacatactatgcagactcggtgaagggccgattcaccatctccagagacaacagcaaaaactccctgtatctgcaca…
HIV7-VH-4	Productive	Immunoglobulin heavy chain variable region gene of plasmablast from HIV-infected individuals	cnnnannnnnntcnacttntgccttnctctccacagggtggttcccaccttccccngggtnccaactgcacctccggttctatcgattgnatnccaccangggatcggncatgtatcatcctttttctngtagcaactgcaaccggtgtacattcngaggtgcagctggtggagtcnggggctgaggtgaagaagcctggggcctcagtgaggatctcctgnaaggcatctggatccaccgtcaccagttactatatccactgggtgcgacagccccctggacaggggcttgagtggatgggaattatcaaccctcggggtggtagcataagctactcacaaaagtttcaggccagagtcaccatgaccagagacacgtccacgagcacagttttcatg…
HIV7-VH-5	Productive	Immunoglobulin heavy chain variable region gene of plasmablast from HIV-infected individuals	cnnnnnntacatcnactttgcctttctctccacaggtgtccactcccaggtccaactgcacctcggttctatcgattgaattccaccatgggatggtcatgtatatcctttttctagtagcaactgcaaccggtgtacattctgaggtgcagctgttggagtctgggggaggcgtggtacagcctggggggtccctgagactctcctgtgcagcccctggattcacctttgatgattatgccatgcactgggtccgtcaagctccagggaagggtctggagtgggtctctcttattagtggggatggtggtaacacatactatgcagactctgtgaggggccgatttaccatctccagagacaacagcaaaaactccctgttcctgcaaatgaacagtc…
HIV7-VH-6	Productive	Immunoglobulin heavy chain variable region gene of plasmablast from HIV-infected individuals	gnnncnnnagnntnnatcnactttgcctttctctccacaggtgtccactcccaggtccaactgcacctcggttctatcgattgaattccaccatgggatggtcatgtatcatcctttttctagtagcaactgcaaccggtgtacattctgaggtgcagctgttggagtctaggggaatcgtggtacagcctggggggtccctgagactctcctgtgcagcctctggattcacctttgatgattatgccatgcactgggtccgtcaagctccgggggagggtctggagtgggtctctcttattagttgggatggtagtagcacatactatgcagactctgtgaggggtcgattcaccatcaccagagacaacaacaagaactccctgtacttacaaatgc…
HIV7-VH-7	Productive	Immunoglobulin heavy chain variable region gene of plasmablast from HIV-infected individuals	aannnnnncnnnnnntacatccactttgcctttctctccacaggtgtccactcccaggtccaactgcacctcggttctatcgattgaattccaccatgggatggtcatgtatcatcctttttctagtagcaactgcaaccggtgtacattctgaggtgcagctggtggagtctgggggaggcgtggtacagcctggggggtccctgagactctcctgtgcagcctctgggttcatctttgatgattatgccatgcactgggtccgtcaagctccagggaagggtctggagtgggtctctcttattactggggatggtggtagcacatactatgcagactctgtgaggggccgattcaccatctccagagacaacagcaaaaactccctgtatctgcaaa…
HIV7-VH-8	Productive	Immunoglobulin heavy chain variable region gene of plasmablast from HIV-infected individuals	anntccactttgcctttctctccacaggtgtccactcccaggtccaactgcacctcggttctatcgattgaattccaccatgggatggtcatgtatcatcctttttctagtagcaactgcaaccggtgtacattctgaggtgcagctggtggagtctggagcagaggtgaaaaagcccggggagtctctgaagatctcctgtaagggttctggatacagctttaccagctactggatcggctgggtgcgccagatgcccgggaaaggcctggagtggatggggatcatctatcctggtgactctgataccagatacagcccgtccttccaaggccaggtcaccatctcagccgacaagtccatcagcaccgcctacctgcagtggagcagcctgaaggc…
HIV7-VH-9	Productive	Immunoglobulin heavy chain variable region gene of plasmablast from HIV-infected individuals	agnnnnntcnactttgcctttctctccacaggtgtccactcccaggtccaactgcacctcggttctatcgattgaattccaccatgggatggtcatgtatcatcctttttctagtagcaactgcaaccggtgtacattctgaggtgcagctgttggagtctgggggaggcttggtacagccagggcggtccctgagactctcctgtacagcttctggattcacctttggtgattatgctatgagttgggtccgccaggctccagggagggggctggagggggtaggtttcattagaagcaaaacttatggtaggacaacagaatacgccgcgtctgtgaaaggcagattcaccatctcaagagatgattccaaaaacatcgcctatctgcaaatgaaca…
HIV7-VH-10	Productive	Immunoglobulin heavy chain variable region gene of plasmablast from HIV-infected individuals	anntccactttgcctttctctccacaggtgtccactcccaggtccaactgcacctcggttctatcgattgaattccaccatgggatggtcatgtatcatcctttttctagtagcaactgcaaccggtgtacattctgaggtgcagctgttggagtctggagcagaggtgaaaaagtcgggagagtctctgaagatctcctgtaaggcttctggatacaggttctctaactactggatcggctgggtgcgccagatgcccgggaaaggcccggagtggatggggatcatctctcctggtgactctgatacccgatacagcccgtccctccaaggccaggtcaccatctcagccgacgagtccatcaacaccgcctacctgcaatggagcagcctgaaggc…
HIV7-VH-11	Productive	Immunoglobulin heavy chain variable region gene of plasmablast from HIV-infected individuals	anananntccactttgcctttctctccacaggtgtccactcccaggtccaactgcacctcggttctatcgattgaattccaccatgggatggtcatgtatcatcctttttctagtagcaactgcaaccggtgtacattctgaggtgcagctggtggagtctgggggaggcgtggtacagcctggggggtccctgagactctcctgtgcagcctctgggttcatctttgatgattatgccatgcactgggtccgtcaagctccagggaagggtctggagtgggtctctcttattactggggatggtggtagcacatactatgcagactctgtgaggggccgattcaccatctccagagacaacagcaaaaactccctgtatctgcaaatgaacagtctgc…
HIV8-VH-1	Productive	Immunoglobulin heavy chain variable region gene of plasmablast from HIV-infected individuals	tanntccactttgcctttctctccacaggtgtccactcccaggtccaactgcacctcggttctatcgattgaattccaccatgggatggtcatgtatcatcctttttctagtagcaactgcaaccggtgtacattctgaggtgcagctgttggagtctgggggaggcttggtacagccagggcggtccctgagactctcctgtacaccttctggattcacgtttggtgattatgctatgagctgggtccgccaggctcctgggaaggggctggagtgggtaggtttcattagaagcaaagcttatggtgcgacaacagaatacgccgcgtctgtgaaaggcagattcatcatctcaagagatgattccaaaagcatcgcctatctgcaaatgaacagcc…
HIV8-VH-2	Productive	Immunoglobulin heavy chain variable region gene of plasmablast from HIV-infected individuals	anacatccactttgcctttctctccacaggtgtccactcccaggtccaactgcacctcggttctatcgattgcatgtatcatccttttcctagtagcaactgcaaccggtgtacattctgaggtgcagctgttggagtctgggggaggcttggtacagcctggagggtccctgagactctcctgtgcagcctctggattcaccttcagtagttatgaaatgaactgggtccgccaggctccagggaaggggctggagtgggtttcatacattagtagtagtggtagtaccatatactacgcagactctgtgaagggccgattcaccatctccagagacaacgccaagaactcactgtatctgcaaatgaacagcctgagagccgaggacacggctgttt…
HIV8-VH-3	Productive	Immunoglobulin heavy chain variable region gene of plasmablast from HIV-infected individuals	atacatccactttgcctttctctccacaggtgtccactcccaggtccaactgcacctcggttctatcgattgaattccaccatgggatggtcatgtatcatcctttttctagtagcaactgcaaccggtgtacattctgaggtgcagctggtggagtcgggcccaggactggtgaagccttcggagaccctgtctctcacctgcactgtgtctggtggctccatcagtggttactactggagctggatccggcagcccccagggaagggactggagtggattgggtatgtctataacagtgggatcaccaagtacaacccctccctcaagagtcgagtcaccatatcactagacacgtccaagaaccagatctccctgaagctgagctctgtgaccgct…
HIV8-VH-4	Productive	Immunoglobulin heavy chain variable region gene of plasmablast from HIV-infected individuals	ananacntccactttgcctttctctccacaggtgtccactcccaggtccaactgcacctcggttctatcgattgaattccaccatgggatggtcatgtatcatcctttttctagtagcaactgcaaccggtgtacattctgaggtgcagctggtggagtctgggggaggcgtggtacagcctggggggtccctgagactctcctgtgcagcctctggattcacctttgatgattatgccatgcactgggtccgtcaagctccagggaagggtctggagtgggtctctcttattagtggggatggtggtaacacatactatgcagactctgtgaggggccgatttaccatctccagagacaacagcaaaaactccctgtttctgcaaatgaacagtctga…
HIV8-VH-5	Productive	Immunoglobulin heavy chain variable region gene of plasmablast from HIV-infected individuals	anannnntccactttgcctttctctccacaggtgtccactcccaggtccaactgcacctcggttctatcgattgaattccaccatgggatggtcatgtatcatcctttttctagtagcaactgcaaccggtgtacattctgaggtgcagctggtggagtctgggggaggcttggtacagcctggggggtccctgagactctcctgtgcagcctctggattcaccttcagtagctatagcatgaactgggtccgccaggctccagggaaggggctggagtgggtttcatacattagtagtagtagtagtaccatatactacgcagactctgtgaagggccgattcaccatctccagagacaacgccaagaactcactgtatctgcaaatgaacagcctga…
HIV8-VH-6	Productive	Immunoglobulin heavy chain variable region gene of plasmablast from HIV-infected individuals	ggnnnnnnnnnnanntccactttgcctttctctccacaggtgtccactcccaggtccaactgcacctcggttctatcgattgaattccaccatgggatggtcatgtatcatcctttttctagtagcaactgcaaccggtgtacattctgaggtgcagctggtggagtctgggggaggcgtggtacagcctggggggtccctgagactctcctgtgcagcctctggattcacctttgatgattatgccatgcactgggtccgtcaagctccagggaagggtctggagtgggtctctcttattagtggggatggtggtaacacatactatgcagactctgtgaggggccgatttaccatccccagagacaacagcaaaaactccctgtttctgcaaatgaa…
HIV8-VH-7	Productive	Immunoglobulin heavy chain variable region gene of plasmablast from HIV-infected individuals	gnatanatccactttgcctttctctccacaggtgtccactcccaggtccaactgcacctcggttctatcgattgaattccaccatgggatggtcatgtatcatcctttttctagtagcaactgcaaccggtgtacattctgaggtgcagctggtggagtctggaccagaagtgaaaaagcccggggagtctctgaagatctcctgtcagggttctggatacacgtttagcagccactgggtcgcctgggtgcgccacgtgtctgggaaaggcctggagtggatagggatcatctatcctggtgactctgacaccagatacagtccgtccttccgagggcaggtcaccatatctaccgacaagtccatcagcaccgccttcctgcagtggagcagtctga…
HIV8-VH-8	Productive	Immunoglobulin heavy chain variable region gene of plasmablast from HIV-infected individuals	tacatccactttgcctttctctccacaggtgtccactcccaggtccaactgcacctcggttctatcgattgaattccaccatgggatggtcatgtatcatcctttttctagtagcaactgcaaccggtgtacattctgaggtgcagctggtggagtctgggggaggcgtggtacagcctggggggtccctgagactctcctgtgcagcctctggattcacctttgatgattatgccatgcactgggtccgtcaagctccagggaagggtctggagtgggtctctcttattagtggggatggtggtaacacatactatgcagactctgtgaggggccgatttaccatctccagagacaacagcaaaaactccctgtttctgcaaatgaacagtctgagaa…
HIV8-VH-9	Productive	Immunoglobulin heavy chain variable region gene of plasmablast from HIV-infected individuals	anaacatccactttgcctttctctccacaggtgtccactcccaggtccaactgcacctcggttctatcgattgaattccaccatgggatggtcatgtatcatcctttttctagtagcaactgcaaccggtgtacattctgaggtgcagctggtggagtctgggggaggcgtggtacagcctggggggtccctgagactctcctgtgcagcctctgggttcatctttgatgattatgccatgcactgggtccgtcaagctccagggaagggtctggagtgggtctctcttattactggggatggtggtagcacatactatgcagactctgtgaggggccgattcaccatctccggagacaacagcaaaaactccctgtatctgcaaatgaacagtctgcg…
HIV8-VH-10	Productive	Immunoglobulin heavy chain variable region gene of plasmablast from HIV-infected individuals	annntccctttgcctttctctccacaggtgtccactcccaggtccaactgcacctcggttctatcgattgaattccaccatgggatggtcatgtatcatcctttttctagtagaactgcaaccggtgtacattctgaggtgcagctgttggagtctgggggaggcttggtacagcctggagggtccctgagactctcctgtgcagcctctggattcaccttcagtagttatgaaatgaactgggtccgccaggctccagggaaggggctggagtgggtttcatacattagtagtagtggtagtaccatatactacgcagactctgtgaagggccgattcaccatctccagagacaacgccaagaactcactgtatctgcaaatgaacagcctgagagcc…
HIV8-VH-11	Productive	Immunoglobulin heavy chain variable region gene of plasmablast from HIV-infected individuals	anatccactttgcctttctctccacaggtgtccactcccaggtccaactgcacctcggttctatcgattgaattccaccatgggatggtcatgtatcatcctttttctagtagcaactgcaaccggtgtacattctgaggtgcagctggtggagtctgggggaggcgtggtacagcctggggggtccctgagactctcctgtgcagcctctgggttcatctttgatgattatgccatgcactgggtccgtcaagctccagggaagggtctggagtgggtctctcttattactggggatggtggtagcacatactatgcagactctgtgaggggccgattcaccatctccagagacaacagcaaaaactccctgtatctgcaaatgaacagtctgcgaat…
HIV8-VH-12	Productive	Immunoglobulin heavy chain variable region gene of plasmablast from HIV-infected individuals	tnnnnnnntccactttgcctttctctccacaggtgtccactcccaggtccaactgcacctcggttctatcgattgtgaattccaccatgggatggtcatgtatcatcctttttctagtagcaactgtaaccggtgtacattctgaggtgcagctggtggagtctgggggaggcgtggtacagcctggggggtccctgagactctcctgtgcagcctctgggttcatctttgatgattatgccatgcactgggtccgtcaagctccagggaagggtctggagtgggtctctcttattactggggatggtggtagcacatactatgcaggctctgtgaggggccgattcaccatctccagagacaacagcaaaaactccctgtatccgcaaatgaacagtc…
HIV8-VH-13	Productive	Immunoglobulin heavy chain variable region gene of plasmablast from HIV-infected individuals	anatccactttgcctttctctccacaggtgtccactcccaggtccaactgcacctcggttctatcgattgaattccaccatgggatggtcatgtatcatcctttttctagtagcaactgcaaccggtgtacattctgaggtgcagctggtggagtctgggggaggcgtggtacagcctggggggtccctgagactctcctgtgcagcctctggattcacctttgatgattatgccatgcactgggtccgtcaagctccagggaagggtctggagtgggtccctcttattagtggggatggtggtaacacatactatgcagactctgtgaggggccgatttaccatctccagagacaacagcaaaaactccctgtttctgcaaatgaacagtctgagaac…
HIV8-VH-14	Productive	Immunoglobulin heavy chain variable region gene of plasmablast from HIV-infected individuals	annnnnatccactttgcctttctctccacaggtgtccactcccaggtccaactgcacctcggttctatcgattgaattccaccatgggatggtcatgtatcatcctttttctagtagcaactgcaaccggtgtacattctgaggtgcagctgttggagtctggggctgatgtgaaggagcctgggtcctcggtgagtgtctcctgcaaggcttctggagacactttcaatagctatgctgtcagctgggtgcgacaggcccctggacaagggcttgagtggatgggagggatcgtcccagcctttggttcagcaacctacgcacagaagttccaggacagagtcacgattctcgcggacgaatctacgagtacagtctatttgcagttgcgcagcctga…
HIV8-VH-15	Productive	Immunoglobulin heavy chain variable region gene of plasmablast from HIV-infected individuals	tacatccactttgcctttctctccncaggtgtccactcccaggtccaactgcacctcggttctatcgattgaattccaccatgggatggtcatgtatcatcctttttctagtagcaactgcaaccggtgtacattctgaggtgcagctggtggagcctgggggaggcgtggtacagcctggggggtccctgagactctcctgtgcagcctctggattcacctttgatgattatgccatgcactgggtccgtcaagctccagggaagggtctggagtgggtctctcttattagtggggatggtggtaacacatactatgcagactctgtgaggggccgatttaccatctccagagacaacagcaaaaactccctgtttctgcaaatgaacagtctgagaa…
HIV8-VH-16	Productive	Immunoglobulin heavy chain variable region gene of plasmablast from HIV-infected individuals	cnnnnnntacntccactttgcctttctctccacaggtgtccactcccaggtccaactgcacctcggttctatcgattgaattccacatgggatggtcatgtatcatcctttttctagtagcaactgaaccggtgtacattctgaggtgcagctggtggagtccgggggagacttagttcagccgggggggtccctgagactctcctgtgcagcctctggatttaccatcagtttttactggctgcactgggtccgccaggctccggggaaggggctggagtgggtctcacgtattggaagtgatgggggtgacataacttacgcggactccgtgaagggccgattcaccatctccagagacaacgccaagaacacgctgtatctgcaaatgaatagtct…
HIV8-VH-17	Productive	Immunoglobulin heavy chain variable region gene of plasmablast from HIV-infected individuals	annnnncnnnnnntacatccactttgcctttctctccacaggtgtccactcccaggtccaactgcacctcggttctatcgattgaattccaccatgggatggtcatgtatcatcctttttctagtagcaactgcaaccggtgtacattctgaggtgcagctggtggagtctgggggaggcttggtacagccgggggggtccctgagactctcctgtgcagcctctggattcacctttagcggcaatgccatgagttgggtccgccaggctccagggaaggggctggagtgggtctcagcttttgagggtggtcgtgatgtcacacactatgcatactctgtgaggggccggttcaccatctccagagacaactccaagaacatgctgtttctgcaaatg…
HIV8-VH-18	Productive	Immunoglobulin heavy chain variable region gene of plasmablast from HIV-infected individuals	cnnnnnntacatccactttgcctttctctccacaggtgtccactcccaggtccaactgcacctcggttctatcgattgaattccaccatgggatggtcatgtatcatcctttttctagtagcaactgcaaccggtgtacattctgaggtgcagctgttggagtcgggcccaggactggtgaagccttcggagaccctgtccctcacctgcactgtctctactggctccgtcagtaataactactggagttggatccgacagtccccagggaagggactagagtggattggatatatctctgacactgggagcaccaaccacaacccctcccttcagagtcgagtcaccatgtcagtagacacgcccaagaaccagctctccctgaaactgacctctgtc…
HIV8-VH-19	Productive	Immunoglobulin heavy chain variable region gene of plasmablast from HIV-infected individuals	cnnnnnntacatcnactttgcctttctctccacaggtgtccactcccaggtccaactgcacctcggttctatcgattgaattccaccatgggatggtcatgtatcatcctttttctagtagcaactgcaaccggtgtacattctgaggtgcagctgttggagtctgggggaggcttggtacagcctggggggtccctgagactctcctgtgcagcctctggattcacctttagcagctatgccatgagctgggtccgccaggctccagggaaggggctggagtgggtctcaggtattagtactggtggtggtagcacatactacgcagactccgtgaggggccggttcaccatctccagagacaattccaagaacacgctgtatctgcaaatgaacagc…
HIV8-VH-20	Productive	Immunoglobulin heavy chain variable region gene of plasmablast from HIV-infected individuals	cnnnnnntacntccactttgcctttctctccacaggtgtccactcccaggtccaactgcacctcggttctatcgattgaattccaccatgggatggtcatgtatcatcctttttctagtagcaactgcaaccggtgtacattctgaggtgcagctggtggagtctgggggaggcttggtgaaccctggggggtcccttacactctcctgtgcagcctctggattcactttcactaaggcctggatgaactgggtccgccaggctccagggaaggggctggagtgggttggccgtgtcagaagcaaaactgatggtgggacaacagacttcgctgcacccgtgaaaggcagattcaccatctcacgagatgattcaaaagacatggtgtatctgcaaatg…
HIV8-VH-21	Productive	Immunoglobulin heavy chain variable region gene of plasmablast from HIV-infected individuals	tnnncnntnnntacatccactttgcctttctctccacaggtgtccactcccaggtccaactgcacctcggttctatcgattgaattccaccatgggatggtcatgtatcatcctttttctagtagcaactgcaaccggtgtacattctgaggtgcagctggtggagtctggggctgaggtgacgaagcctggggcctcagtgaaggtctcctgcaaggcttctggatacaccttcaccggctcctatatgcactgggtgcgacaggcccctggacaagggcttgagtggatgggatggatcaaccctaacagtggtgacacaaactatgcacagaagtttcagggcagggtcaccttgaccacggacacgtccatcagcacagcctacatggagttgag…
HIV8-VH-22	Productive	Immunoglobulin heavy chain variable region gene of plasmablast from HIV-infected individuals	tacatcnactttgcctttctctccacaggtgtccactcccaggtccaactgcacctcggttctatcgattgaattccaccatgggatggtcatgtatcatcctttttctagtagcaactgcaaccggtgtacattctgaggtgcagctggtggagtctggagcagaggtgaaaaagcccggggagtctctgcagatctcctgtaagggttctggagacagctttaacacctattggatcggctgggtgcgccagatgcccgggaaaggcctagaatggatggggatcatctatcctggtgactctgataccagatacagcccgtccttccaaggccaggtcaccatctcagccgacaagtccatcagcaccgcctacctgcagtggagcagcctgaagg…
HIV8-VH-23	Productive	Immunoglobulin heavy chain variable region gene of plasmablast from HIV-infected individuals	annnnnnnnnnnntacatccactttgcctttctctccacaggtgtccactcccaggtccaactgcacctcggttctatcgattgaattccaccatgggatggtcatgtatcatcctttttctagtagcaactgcaaccggtgtacattctgaggtgcagctggtggagtctgggggaggcttagtccagcctggggggtccctgagactctcctgtgcagcctctggattcacctttagtgactggtggatgaactgggtccgccaggctccagggagggggctggagtgggtggccctcataagcaaagatggaagtcagcaatactatgtggactctgtgaagggccgattcaccatctccagagacaacgccaagaactcactgtttctgcaaatg…
HIV8-VH-24	Productive	Immunoglobulin heavy chain variable region gene of plasmablast from HIV-infected individuals	cnnnngntacatccactttgcctttctctccacaggtgtccactcccaggtccaactgcacctcggttctatcgattgaattccaccatgggatggtcatgtatcatcctttttctagtagcaactgcaaccggtgtacattctgaggtgcagctggtggagtctggggctgagatgaagaagcctgggtcctcggtgaaagtctcctgcaaggcttctggaggcaccttcagttactatcctatccgctgggtgcgacaggcccctggacaagggcttgagtggatgggagacatcattcctatctccggttcgccaaactacgcacagaactttcagggcagagtcacttttaccgcggacagatccacgagcacagcctacatggagctgagcagc…
HIV8-VH-25	Productive	Immunoglobulin heavy chain variable region gene of plasmablast from HIV-infected individuals	annnnncnnnnnntanntccactttgcctttctctccacaggtgtccactcccaggtccaactgcacctcggttctatcgattgaattccaccatgggatggtcatgtatcatcctttttctagtagcaactgcaaccggtgtacattctgaggtgcagctggtggagtctggagcagaggtgaaaaagcccggggagtctctgaggatctcctgtaaggcttctggatacagcttttccaacttctggatcggctgggtgcgccaggtgcccggggaaggcctggagtggatggggatcctctatcccggtgactttgctaccagatacagcccgtccttccaaggccagatcaccatcacagccgacaagtccatcaacgccgcctacctacagtgg…
HIV8-VH-26	Productive	Immunoglobulin heavy chain variable region gene of plasmablast from HIV-infected individuals	cnnnnnntacatccactttgcctttctctccacaggtgtccactcccaggtccaactgcacctcggttctatcgattgaattccaccatgggatggtcatgtatcatcctttttctagtagcaactgcaaccggtgtacattctgaggtgcagctgttggagtctgggggaggcttggtacagcctggggggtccctgagactctcctgtgtaggctctggattcacctttagcagctatgccgtgagctgggtccgccgggctccagggaaggggctagagtgggtctcagttattagtagtagtgctggcagtacatactacgcagactccgtgaagggccggttcaccatctccagagacaattctaagaacaccctgtatctgcaaatgaacagc…
HIV8-VH-27	Productive	Immunoglobulin heavy chain variable region gene of plasmablast from HIV-infected individuals	anntacatcnactttgcctttctctccacaggtgtccactcccaggtccaacnnncacctcggttctatcgattgaattccaccatggganggtcatgtatcatcctttttctagtagcaactgcaaccggtgtacattctgaggtgcagctggtggagtctggggctgaggtgaagaagcctggggcctcagtgaagatctcctgcaaggcttctggctacaccttcaccggcttcttaatccactggttgcgacaggcccctggacaaggccctgaatggatgggatggatcaaccctgacagcggagacacaaagtatgcatacaacttccaggacagggtcaccgtgaccagggacacgtccgtcaccacagcctacatggagctgagcggactg…
HIV8-VH-28	Productive	Immunoglobulin heavy chain variable region gene of plasmablast from HIV-infected individuals	annnnncnnnnnntanntccactttgcctttctctcnncaggtgntncactcccaggtccaactgcacctcggttctatcgattgaattccaccatgggatggtcatgtatcatcctttttctagtagcaacngcaaccggtgtacattctgaggtgcagctgttggagtctggggctgaggtgaggaagcctggggcctcagtgaaggtttcctgcaaggcatctggatacaccttcaccacctactttatgcactgggtgcgacaggcccctggacaagggcttgagtggctgggaatgatcaactctggtggtggtggcacaagctacgcacagaagttgcagggcagagtctccatgaccagggacacgtccacgagcacagtctacatggagct…
HIV8-VH-29	Productive	Immunoglobulin heavy chain variable region gene of plasmablast from HIV-infected individuals	cnnnnnntacatcnactttgcctttctctccacaggtgtccactcccaggtccaactgnacctcggttctatcgattgaattccaccatgngatggtcatgtattatcctttttctagtagcaacngcaaccggtgtacattctgaggtgcagctggtggagtctggggggggcttggtccagccgggggggtccgtgagactctcctgngcagcctctgaattcaccttcagtagttactggatgagttgggtccgccaggctccagggaaggggctggagtgggtggccaacataaaagaagatggaagtgagaagtactatttggactcggggaagggccgattcaccatctccagagacaacgccaacaactcactgtttctacaaataaacagt…
HIV8-VH-30	Productive	Immunoglobulin heavy chain variable region gene of plasmablast from HIV-infected individuals	cnnnnnntacatcnactttgcctttctctccacaggtgtccactcccaggtccaacnngcacctcggttctatcgattgaattccaccatgggatggtcatgtatcatcctttttctagtagcaactgcaaccggtgtacattctgaggtgcagctgttggagtctgggggaggcctggtacagcctggcaggtccctgagactctcctgtgtagcctctggattcacccttgataattatgccattcactgggtccggcaagctccagggaaggggctggagtgggtctcaggtcttaatttcggaaccggtaggatagactatgcagactctgtgaagggccgattcaccatctccagagacaacgccaagaactccttttatctgcaaatgaacag…
HIV8-VH-31	Productive	Immunoglobulin heavy chain variable region gene of plasmablast from HIV-infected individuals	cnntnnntacatcnactttgcctttctctccacaggtgtccactcccaggtccaacnggcacctcggttctatcgattgaattccaccatggaatnggtcatgtatcatcctttttctagtagcaactgcaaccggtgtacattctgaggtgcagctggtggagtctggagcagaggtgaaagaggccggggagtctctgaagatctcctgtaaggcttctggttacaattttggcatctactggatcacctgggtgcgccagatgcccggggaaggcctggagtggatgggaatggtctttcctggtgactctgataccagatacagcccgtccttccaaggccacgtcaccatttcagccgacgagcccacccgcaccgcctacctggagttaaaca…
HIV8-VH-32	Productive	Immunoglobulin heavy chain variable region gene of plasmablast from HIV-infected individuals	tanntccactttgcctttctctccacaggtgtccactcccaggtccaactgcacctcggttctatcgattgaattccaccatgggatggtcatgtatcatcctttttctagtagcaactgcaaccggtgtacattctgaggtgcagctgttggagtctgggggaggcttggtccagccagggcgatccctgagactctcctgtacagcttctggattcacctttggtgattatagtatgagttggttccgccaggctccagggaaggggctggagtgggtcggtttcataagaaacgaagcttttggtgggacaacagaatacgccgcgtctgtgaaaggcagattcaccatctcaagagatggttccaaaaccatcgcctatctacaaatgaacagcc…
HIV8-VH-33	Productive	Immunoglobulin heavy chain variable region gene of plasmablast from HIV-infected individuals	tanntccactttgcctttctctccacaggtgtccactcccaggtccaactgcacctcggttctatcgattgaattccaccatgggatggtcatgtatcatcctttttctagtagcaactgcaaccggtgtacattctgaggtgcagctgttggagtctgggggaggcttggtccagccgggggggtccctgagactctcctgtgcaggctctggattcatctttagtaacttttggatgacctgggtccgccaggctccagggaaggggctggagtgggtggccaacataaagcaagatggaagtgagaaatactatatggactctgtgaagggccgattcaccatctccagagacaacgccaagaactcactgtatctgcaaatggacagcctgggag…
HIV202-VH-1	Productive	Immunoglobulin heavy chain variable region gene of plasmablast from HIV-infected individuals	annnnncnnnnnntanatccactttgcctttctctccacaggtgtccactcccaggtccaactgcacctcggttctatcgattgaattccaccatgggatggtcatgtatcatcctttttctagtagcaactgcaaccggtgtacattctgaggtgcagctggtggagtcgggcccaggactggtgaagccttcggagaccctgtccctcatatgcagtgtctctggtggctccatcagtagttactactggagctgggtccggcagcccgccgggaagggactggagtggattgggcgttttgggcgtattcacaccagtgggaacaccgcctacaacccctccctcaagagtcgaatcaccatgtcagtagacacgtccaagaaccagttctccctg…
HIV202-VH-2	Productive	Immunoglobulin heavy chain variable region gene of plasmablast from HIV-infected individuals	cnnnnnntanatccactttgcctttctctccacaggtgtccactcccaggtccaactgcacctcggttctatcgattgaattccaccatgggatggtcatgtatcatcctttttctagtagcaactgcaaccggtgtacattctgaggtgcagctgttggagtctgggggaggcttggtccagccgggggggtccctaagactctcctgtgcagcctctgggttcatctttagtcactatgccatgagctgggtccgccaggctccagggaaggggctggagtgggtctcaagtcttagtgcgagcagtggtagtatatactacgcagactccgtgaagggccggttcaccatctccagagacaatgccaagaacacgctgtatctgcaaatgaacagc…
HIV202-VH-3	Productive	Immunoglobulin heavy chain variable region gene of plasmablast from HIV-infected individuals	cnnnnnnnncatccactttgcctttctctccacaggtgtccactcccaggtccaactgcacctcggttctatcgattgaattccaccatgggatggtcatgtatcatcctttttctagtagcaactgcaaccggtgtacattctgaggtgcagctgttggagtctgggggaggcttggtccagcctggagggtccctgagactctcctgtgaagcctctggattccccttcagtgaccactacatagactgggtccgccaggctccaggggaggggctggagtgggttggccgtattagaaacaaagctaggcgtttcaccacagactacgccgcgtctgtgaagggcagattcaccatctcaagagatgcttcaaagagctctgcatatcttcaaatg…
HIV202-VH-4	Productive	Immunoglobulin heavy chain variable region gene of plasmablast from HIV-infected individuals	tacntccactttgcctttctctccacaggtgtccactcccaggtccaactgcacctcggttctatcgattgaattccaccatgggatggtcatgtatcatcctttttctagtagcaactgcaaccggtgtacattctgaggtgcagctggtggagtctgggggagccttggtacagcctgggggttccctgagactctcctgtgcagactctggattcagctttaatagctatgtcatgagttgggtccgccagcctccagggaaggggctggagtgggtctcaactattagtgctagtggtgatagcagatactacgcagactccgtgatgggccggttcaccatctccagagacaattccaagaacacgctgtatctgcaaatgaacagcctgagag…
HIV202-VH-5	Productive	Immunoglobulin heavy chain variable region gene of plasmablast from HIV-infected individuals	gncnnnnnntanatccactttgcctttctctccacaggtgtccactcccaggtccaactgcacctcggttctatcgattgaattccaccatgggatggtcatgtatcatcctttttctagtagcaactgcaaccggtgtacattctgaggtgcagctgttggagtctgggggaggcttggtccagcctggggggtccctgagactctcctgtgtcggctctggattcaacttcagtgtctattggatgagctgggtccgccaggcgccagggaagggcctggggtgggtggccaacataaagccagatggaagtgaaaaatatcatgtggactctgtgaagggccgcttcaccatctccagagacaacgccaagaactcactgtttctgcaaatggaga…
HIV202-VH-6	Productive	Immunoglobulin heavy chain variable region gene of plasmablast from HIV-infected individuals	gnnnnnanntacntccactttgcctttctctccacaggtgtccactcccaggtccaactgcacctcggttctatcgattgaattccaccatgggatggtcatgtatcatcctttttctagtagcaactgcaaccggtgtacattctgaggtgcagctggtggagtctgggggagacttggtaaagcctggggggtcccttagactctcctgtgaaatgtctggattcactttcaataccgcctggatgagctgggtccgccaggctccagggaaggggctggagtggcttggccgtattaaaagtaaaattgatggtgggacagcagactacggtgcacccgtgaaaggcagattcaccatctcaagagatgattcaaaaaacacgctgtatctgcaaa…
HIV202-VH-7	Productive	Immunoglobulin heavy chain variable region gene of plasmablast from HIV-infected individuals	catccactttgcctttctctccacaggtgtccactcccaggtccaactgcacctcggttctatcgattgaattccaccatgggatggtcatgtatcatcctttttctagtagcaactgcaaccggtgtacattctgaggtgcagctggtggagtctgggggaggcttggtacagccgggggggtccctgagactctcctgtgcagcctctggattcaccttcagcaggtctgacatgagttgggtccgccaggctccagggaagggactggagtgggtctcacttattactgggagtggtggtggcacagtctacgcagactccgtgaagggccggttcaccatctccagagacaatgccgagaacacgctgtatctgcaaatgaacagcctgagagcc…
HIV202-VH-8	Productive	Immunoglobulin heavy chain variable region gene of plasmablast from HIV-infected individuals	tnnnntnnntccactttgcctttctctccacagggtggtncactncccaggtccaactncacctcggttntatcgattgaattccaccatgggatggttatgtatcatcctttttctagtagcaactgcaaccggtgtacattctgaggtgcagctgttggagtcgggccctggactggtgaagccttcggagaccctgtccctcacctgcactgtctcccatggctccatcagtgcctactactggagttggatccggcagtccccagggaagggactggagtggattggctatgtcgactatactgggagcaccaagtccaatccctccctcaagagtcgagtcaccatgtcagtagacacgtccaacaaccagttctccctgaggctgaactctgt…
HIV202-VH-9	Productive	Immunoglobulin heavy chain variable region gene of plasmablast from HIV-infected individuals	annnnncnnnanntacntccactttgcctttctctccacaggtgtccactcccaggtccaactgcacctcggttctatcgattgaattccaccatgggatggtcatgtatcatcctttttctagtagcaactgcaaccggtgtacattctgaggtgcagctggtggagtctgggactgaggtgaagaagcccggggcctctgtgaaggtctcctgccagccttctggacacatcgtcgtcggcttttatctacactgggtgcgacaggcccctggacaaggccttgagtggatgggatggattaaccccaacactggtggttcaaacactgcacaacagtttcagggcagggtctccatgaccagggacacgtcaactaagacagtctacatggaattg…
HIV202-VH-10	Productive	Immunoglobulin heavy chain variable region gene of plasmablast from HIV-infected individuals	annnacatccactttgcctttctctccacaggtgtccactcccaggtccaacnnnacctcggttctatcgattgaattccaccatgggatggtcatgtatcatcctttttctagtagcaacngcaaccggtgtacattctgaggtgcagctggtggagtctggggctgacgtgaggaagcctggggcctcagtgaaggtctcctgccaggcttctggatacaccttcaccgacaactatatgcactgggtgcgacaggcccctggacaagggcttgagtggatgggatggatcatccctaacagtggtgacacaaagactgcacagaagtttcagggcagggtcaccatgaccagggacacgtccctcagtactgcctacatggagctgaggcggctga…
HIV202-VH-11	Productive	Immunoglobulin heavy chain variable region gene of plasmablast from HIV-infected individuals	cnnnnnntacntccactttgcctttctctccacaggtgtccactcccaggtccaactgcacctcggttctatcgattgaattccaccatgggatggtcatgtatcatcttttttctagtagcactgcaaccggtgtacattctgaggtgcagctggtggagtctggaggaggcttgatccaggctggggagtccctgagactctcctgtgcagcctctgggttcagcgtcagtaccacctacgtaaactgggtccgccaggctccagggcaggggctggagtgggtctcagttattcatagcggtggcaccacatcgtacgcagactccgtgaagggccgattcaccatgtccagggacaattccaagaacacggtatatcttctaatggccaccctga…
HIV202-VH-12	Productive	Immunoglobulin heavy chain variable region gene of plasmablast from HIV-infected individuals	annnnncnnnnnntacntccactttgcctttctctccacaggtgtccactcccaggtccaactgcacctcggttctatcgattgaattccaccatgggatggtcatgtatcatcctttttctagtagcaactgcaaccggtgtacattctgaggtgcagctggtggagtccgggggaggcttagttcagcctggggggtccctgagactctcctgtgcagcctctggattcactttcagtagctcctggatgcactgggtccgccaagctccagggaaggggcttatgtgggtctcacgtattaatcctgatgggagttacacaagatacgcgaactccgtgaagggccgattcaccatctccagagacaatgccaagaacaccctgtatctgcaaatg…
HIV202-VH-13	Productive	Immunoglobulin heavy chain variable region gene of plasmablast from HIV-infected individuals	anngnncnnnanntacatccactttgcctttctctccacagggtggtcccacttcccaggtccaactggcacctcggttntatcgattgaattccaccatgggatggtcatngtatcatccttttctagtagcaactgcaaccggtgtacattctgaggtgcagctgttggagacnggaggagggatgatccagcctggggggtccctgagactctcctgtgcagcctctgggttcaccgtcagcagcaaccacatgagttgggtccgccaggctccagggaaggggctggagtgggtctcagttatctatagagatgatagtacatactatccagactccgtgaagggccgattcaccatctccagagacaattccaagaacacggtgtatcttcaga…
HIV202-VH-14	Productive	Immunoglobulin heavy chain variable region gene of plasmablast from HIV-infected individuals	annnnnnnnnnnnnnnanntnnncttnnnnnnnnntctncncnnngnnnnnnnnnnangtcaactgcanntcggttctatcgantgaattccaccatggganggtnatgtatcatcctttttctagtagcaacngcaaccggtgtacattctgaggtgcagctggnggagtctgggggagacttggtacagcctggcaggtccctgagactctcctgtgaaacctctggattcacctttgatgattatggcatgcactgggtccggcaagctccagggaagggcctggagtgggtcgcaggtattaattggaatagtcgtaacataggctattcggattctgtgaagggccgattcatcatctccagagacaacgccaagagctccctgtatctccaaa…
HIV202-VH-15	Productive	Immunoglobulin heavy chain variable region gene of plasmablast from HIV-infected individuals	aaaanattccacnnnngccttttctctccacngggnggnnnnnnnccnggtnnnactgcacctcggttctctcganngnatnccaccanggganggncacnntnatcctttttctagtagcaactgcaaccggtgtacattnngaggngcagncggnggagtccgggggaggcttagttcagccnggggggtccctgagactctcctgtgcagcctctggattcaccttcaatagctactggatgcactgggtccgccaagctccagggaaggggctggtgtgggtctcacatattaatagtgacggaagtagcacaagctacgcggactccgtgaagggccgattcaccatctccagagacaacgccaagaacacgctgtatctgcaaatgaacagtc…
HIV202-VH-16	Productive	Immunoglobulin heavy chain variable region gene of plasmablast from HIV-infected individuals	cnnnnnntacatccactttgcctttctctcnacaggtggtccactcccaggtccaactggcacctcggttctatcgattgaattccaccatggggatgggtcatgtatcatcctttttctagtagcaactgcaaccggtgtacattctgaggtgcagctggtggagtccgggggaggcttagttcagcctggggggtccctgagactctcctgtgcagcctctggattcaccttcagtagttactggatgcactgggtccgccaagctccagggaagggcctggtgtgggtctcacgtattaatagtgatggaaataacgcaatctacgcggactccgtgaagggccgattcaccgtctccagagacaatgccgaaaacacgctgtatctgcaaatgaa…
HIV202-VH-17	Productive	Immunoglobulin heavy chain variable region gene of plasmablast from HIV-infected individuals	atccactttgcctttctctccacaggtgtccactcccaggtccaactgcacctcggttctatcgattgaattccaccatgggatggtcatgtatcatcctttttctagtagcaactgcaaccggtgtacattctgaggtgcagctggtggagtctgggggaggcgtggtccagcctgggaggtccctgagactctcctgtgcagcctctggattccggttcagtacctatggcatgcactgggtccgccaggctccaggcaaggggctggagtgggtggcaactatctggtatgatggaagtaacaaatactatgcagactccgtgaagggccgattcaccatctccagagacaatttcaagaacaccctctatctgcaaatgaacagcctgagagccg…
HIV202-VH-18	Productive	Immunoglobulin heavy chain variable region gene of plasmablast from HIV-infected individuals	anannnactnncnntnnggncnnttctnnnnnntgnnactnnaggtccaactgccctcggtntatcgancaattcaccacaggacatcactanatccttttncagtagcaacngcaaccggctacacnngaggccancnntcnagtccggnnaggcttggtacagccnggggggtccctgagactctcctgngcagcctctggattcacctttagcagctatgccatgggctgggtccgccaggctccagggaaggggctggagtgggtctcagctattagaggtagtggtggtagcacatactacgcagactccgtgaagggccggttcaccatctccagagacaattccaagaacacgctgtatctgcaaatgaacagcctgagagccgaggacacg…
HIV202-VH-19	Productive	Immunoglobulin heavy chain variable region gene of plasmablast from HIV-infected individuals	gaaaacntccacttnnnccnnttctccacnnntgtncctcccggtccaactgcacntcggttctatcgattgattccaccangggaggtctgtatcatcctttttctagtagcaacngcaaccggngtacattctgaggtgcagctggnggagtccgggggaggcttagttcagcctggggggtccctgagactctcctgtgcagcctctggattcaccttcagtacctactggatgcactgggtccgccaagctccagggaaggggctggtgtgggtctcacgtattaacactgatgggagtagcacaagctacgcggactccgtgaagggccgattcaccatctccagagacaacgccaagaacacgctgtatctgcaaatgaacagtctgagagac…
HIV202-VH-20	Productive	Immunoglobulin heavy chain variable region gene of plasmablast from HIV-infected individuals	gnnnnnanannacttccactnnnnnnntnttctnccnnnntnnnntncggtccnantgccctcngtttctcgatcanttcaccatgggaggtcactatcatcctttttctgtagcnacngcaaccggtgtacattcngtggtgcagctggtgnngtccgggggtggcttagttcagcctggggggtccctgagactctcctgtgcagcctctggattcactttcactgactactggatgcactgggtccgccaagctccagggaaggggctggtgtgggtctcacgtattcatagtgatgggagagacacaatctacgcggactccgtgaggggccgattcgccatctccagagacaacgccaagaacacgctgtatctgcaaatgagcagtctgagag…
HIV202-VH-21	Productive	Immunoglobulin heavy chain variable region gene of plasmablast from HIV-infected individuals	gngnnnnnagaatannntcnacttntnncctttctctccacagnntggtccacttcccaggtccaacttggcacctcggttctatcgattgaattccaccatggggatgggtcatgtatcatcctttttctagtagcaactgcaaccggtgtacattctgaggtgcagctggtggagtctgggggaggcttggtacagcctggggggtccctgacactctcctgtgcagcctcgggattcaccttcaatacctatgccatgatgtgggtccgccaggctccagggaaggggctggaatggctttcatacattagtggtactactcctaccatatattatgcagactctgtgaagggccgattcaccatctccagagacaatgccaagaactctctctat…
HIV202-VH-22	Productive	Immunoglobulin heavy chain variable region gene of plasmablast from HIV-infected individuals	gannnnnnnaaaanatnnnncttttggcctnnntctcnacagngtgntncacnncccnggtnnaactgcacctcggttntatcgattgaattccaccangggangntcatgtatcatcctttttctagtagcaacngcaaccggtgtacattctgaggtgcagctgtnggagtctgggggaggcttggtccagactggggggtcccggggactctcctgtgcggtctctggtttcacctttagaacctatgccatgacttgggtccgccaggctccagggaaggggctggagtgggtctcaactattaggggtggtgatgataagacatactacagagactccgtggagggccgattcaccatctccagagacactgccaaggacacactatatctgca…
HIV202-VH-23	Productive	Immunoglobulin heavy chain variable region gene of plasmablast from HIV-infected individuals	acatccacttntgccttnctctccacnnnnntncactnccaggtccaactgcacctcggttctatcgattgaattccaccatgggatggtcatgtatcatcctttttctagtagcaactgcaaccggtgtacattctgaggtgcagctggtggagtccgggggaggcttagttcagcctggggggtccctgagactctcctgtgcagcctctggattcactttcactgactactggatgcactgggtccgccaagctccagggaaggggctggtgtgggtctcacgtattcatagtgatgggagagacacgatctacgcggactccgtgaggggccgattcgccatctccagagacaacgccaagaacacgctgtatctgcaaatgagcagtctgaaag…
HIV202-VH-24	Productive	Immunoglobulin heavy chain variable region gene of plasmablast from HIV-infected individuals	annnnnnatcccnctnnnnncttnctcctccacaagggtggttcccacttccccaaggttcccaacttggcacctcggttntatcgattcgaattccaccatnngganggtcatcgtatcatcctttttctagtagcaactgcaaccggtgtacattctgaggtgcagctgttggagtttgggggtggcttggtacagcctggggggtccctgagactctcctgcgcagcctctggattcacctttagcagctatgccatgaactgggtccgccaagctccagggaaggggctggagtgggtctcagttattagtgcaagtagtgatagtacatactacgcagactccgtgaggggccggttcaccatctccagagacaattccaagaacacactgtat…
HIV202-VH-25	Productive	Immunoglobulin heavy chain variable region gene of plasmablast from HIV-infected individuals	annnanntccactttgcctttctctccacaggtgtccactcccaggtccaactgcacctcggttctatcgattgaattccaccatgggatggtcatgtatcatcctttttctagtagtaactgcaaccggtgtacattctgaggtgcagctgttggagtctgggggaaacttggtacagcctggcaggtccctgagactctcctgtgcagcctctggattcagctttgaagatcataccatgcactgggtccggcaagctccagggaaggccctggagtgggtctcaggtattacttggaatagtgacaccatagcctatgcggactctgtgaggggccgattcaccgtctccagagacaacgccaagaactccctgtatctgcaaatgaacaatctga…
HIV202-VH-26	Productive	Immunoglobulin heavy chain variable region gene of plasmablast from HIV-infected individuals	agaatanatccacttntngcctttctctccacagngtggtccactcccaggtccaactggcacctcggttctatcgattgaattccaccatggggatgggtcatgtatcatcctttttctagtagcaactgcaaccggtgtacattctgaggtgcagctggtggagtctgggggaggcttggtaaagcctggggggtcccttagactctcctgtgcagcctctggattcactttcagtaacgcctggatgagctgggtccgccaggctccagggaaggggctggagtgggttggccgtgttaaaaccaaaactgaaggtgggacaacagactacgctgcacccgtgaaaggcagattcaccatctccagagatgattcaaaaaacacgctctatctgca…
HIV202-VH-27	Productive	Immunoglobulin heavy chain variable region gene of plasmablast from HIV-infected individuals	anntacatccactttgcctttctctccacaggtnntccactcccaggtccaactggcacctcggttctatcgattgaattccaccatgggatggtcatgtatcatcctttttctagtagcaactgcaaccggtgtacattctgaggtgcagctggtggagtctggggctgaggggaagaagcctggggcctctgtgagggtttcctgcaaggcttctggatacaccttcaccaactactatatacactgggtgcgacaggcccctggacaagggcttgagtggatgggaatggtcaaccctagtggaggtggcacaagctacgcacaaagattgcagggcagaatcaccatgaccagggacacgtccacgagcacggtctttatggacctgagcagcct…
HIV202-VH-28	Productive	Immunoglobulin heavy chain variable region gene of plasmablast from HIV-infected individuals	tacatccactttgcctttctctccacaggtgtccactcccaggtccaactgcacctcggttctatcgattgaattccaccatgggatggtcatgtatcatcctttttctagtagcaactgcaaccggtgtacattctgaggtgcagctggtggagtctgggggaggcttaatacagccgggggggtccctgagactctcctgcacaggctctggattcaacttcagttcctatagcatgcactgggtccgccaggctccagggaaggggctggagtggatttcatacatcagtagtaccactcgcaccatatattacgcagactctgtgaagggccgattcaccatctccagagacaatgccaagagctcattgtttctgcaaatgaacagcctgaggg…
HIV202-VH-29	Productive	Immunoglobulin heavy chain variable region gene of plasmablast from HIV-infected individuals	cnnnnnntanatccactttgcctttctctccacagggtggtccactnccaggtccaactggcacctcggttctatcgattgaattccaccatgggatggtcatgtatcatcctttttctagtagcaactgcaaccggtgtacattctgaggtgcagctggtggagtctgggggaggcgtggtccagcctgggatgtccctgagactctcctgtgcaacgtctggatttgacttcagtggctccggcatacactgggtccgccaggctccaggcaagggactggagtgggtggcacttatacactatgatggacttaataaatactatacagactccgtgaggggccgattcaccatctccagagacaattccaagaacacggtatatctgcaaatggac…
HIV202-VH-30	Productive	Immunoglobulin heavy chain variable region gene of plasmablast from HIV-infected individuals	annnnancatcnactnnnnnctttntctccacagggtggtccacttcccaggtccaactggcacctcggttctatcgattgaattccaccatgggatggtcatgtatcatcctttttctagtagcaactagcaaccggtgtacattctgaggtgcagctgttggagtctgggggaggcttggtaaagcctggggggtcccttagactctcctgtgcagcctctggattcactttcagtaacgcctggatgagctgggtccgccaggctccagggaaggggctggagtgggttggccgtattaaaagcaaaactgatggtgggacaacagactacgctgcacccgtgaaaggcagattcaccatctcaagagatgattcaaaacacacgctgtatctgca…
HIV202-VH-31	Productive	Immunoglobulin heavy chain variable region gene of plasmablast from HIV-infected individuals	cnnnnnntacatccactttgcctttctctccacaggtnntccactcccaggtccaactncacctcggttctatcgattgaattccaccatgggatggtcatgtatcatcctttttctagtagcaactgcaaccggtgtacattctgaggtgcagctggtggagtctggaggaaacttggtccagccgggggggtccctgagactctcctgtgcagtctctggaggttctgtgagcggtgactacatgaactgggtccgccaggctccagggaggggactggagtgggtctcagtcatgtttgccggtggcaccacaaaatacgcagactccgtgaagggccgattcgccatctccagagacaaatccaagaatacactgggtcttcaaatgaccaacgt…
HIV202-VH-32	Productive	Immunoglobulin heavy chain variable region gene of plasmablast from HIV-infected individuals	cnnnanaananntcccacttttggccttnntctcnncagnntgnnnccncnncccnggtnnnactncacctnggttctatcgattcgaantccaccatggganggtcatgtatcatcctttttctagtagcaactgcaaccggtgtacattctgaggtgcagctggnggagtctgggggaggcttggtacagcctggggagtccctgagactctcctgtgcagcctctgggttcagctttagcagctatgccatgaactgggtccgccaggctccagggaaggggctggagtgggtctcagctattagtggtagtggtggaagcacatactacgcagactccgtgaagggccggttcaccatctccagagacaattccaagaacacgctgtatctgcaa…
HIV202-VH-33	Productive	Immunoglobulin heavy chain variable region gene of plasmablast from HIV-infected individuals	tannanaacatcnnctttgcctttctctccacaggtgtccactcccaggtccaactgcacctcggttctatcgattgaattccaccatgggatggtcatgtatcatcctttttctagtagcaactgcaaccggtgtacattctgaggtgcagctggtggagtctggagcagaactgagaaagcccggggagtctctgacgatatcctgtcagggtactggatacaagtttaccagttactggatcggctggcttcgtcaactccccgggaaaggcctggactggatgggaatcatctatcctgatgactctgatacgacatacggcccgtccttcggaggccaggtcgccatctcagccgacaatttcaccgcctacctgcagtggaccagcctgaagg…
HIV202-VH-34	Productive	Immunoglobulin heavy chain variable region gene of plasmablast from HIV-infected individuals	tnnatccnctttgnctttctctccncaggtgtccactcccaggtccaactgcacctcggttctatcgattgaattccaccctgggatggtcatgtatcatcctttttctagtagcaactgcaaccggtgtacattctgaggtgcagctgttggagtctggaggaggcttggtacagcctggcaggtccctgagactctcctgtgcagcctctggattcacctttgatgattatgccatgcactgggtccggcaagctccagggaagggcctggagtgggtcgcaggtatgagttgggatggtgctttcataggctttgcggactctgtgaagggccgactcaccatcaccagagacaacgccaagaactccctgtatctgcaaatgaacagtctgagac…
HIV202-VH-35	Productive	Immunoglobulin heavy chain variable region gene of plasmablast from HIV-infected individuals	annnnnnnnnnnnntnnatccactttgcctttctctccacaggtgtccactcccaggtccaactgcacctcggttctatcgattgaattccaccatgggatggtcatgtatcatcctttttctagtagcaactgcaaccggtgtacattctgaggtgcagctggtggagtccgggggagacttagttcagccgggggggtccctgagactctcctgtgcagcctctggattcaccttccgtgaccactggatacactgggcccgccaacttccagggaaagggctggtctgggtctcccgtattaattttgatgggagtgacacagcctacgcggactccgtgaagggccgattcaccgtctccagagacaacgccaagaacacgttgtatctacagat…
HIV202-VH-36	Productive	Immunoglobulin heavy chain variable region gene of plasmablast from HIV-infected individuals	annnnnnnnnnnnnacatccactttgcctttctctccacaggtgtccactcccaggtccaactgcacctcggttctatcgatngaattccaccatgggatggtcatgtatcatcctttttctagtagcaactgcaaccggngtacattctgaggtgcagctgtnggagtctgggggaggcgtgggccagcctgggaggtccctgagactctcctgtgcagcctctggattcaccttcaatacctatggcatgcactgggtccgccaggccccaggcaaggggctggagtgggtggcacttatatcatatgatggaagtaataaatactatgcagactccgtgaagggccgattcaccatctccagagacaattccaagaacacgctgtatctgcaaatg…
HIV202-VH-37	Productive	Immunoglobulin heavy chain variable region gene of plasmablast from HIV-infected individuals	annacntcnactnnngnnnnnctctccacnnngnnnnnntnccagntccnantgcacntcggttctatcgattnnantccaccangnganggtcatgtatcatcctttttctagtagcaactgcaaccggtgtacattctgaggtgcagctggtggagtctgggggaggcttggtacagcctggggagtccctgagactctcctgtgcagcctctggattcagctttagcagctatgccatgaaccgggtccgccaggctccagggaaggggctggagtgggtctcagctattagtggtagtggtggaagcacatactacgcagactccgtgaagggccggttcaccatctccagagacaattccaagaacacgctgtatctgcaaatgaacagcctga…
HIV202-VH-38	Productive	Immunoglobulin heavy chain variable region gene of plasmablast from HIV-infected individuals	cnnnanntnnatcnnctttgcctttctctccacaggtgtccactcccaggtccaactgcacctcggttctatcgattgaattccaccatgggatggtcatgtatcatcctttttctagtagcaactgcaaccggtgtacattctgaggtgcagctggtggagtctggggctgaggtgaataagcctggggcctcagtgaaggtgtcctgcaaggcatctggatacactttcaccggctactatctgcactgggtgcgacaggcccctggacacgggcttgagtgggtaggaataatcaaccctagtgatggtggcacaacctacgcacagaatttccagggcagagtcaccatgaccagggacacgtccacgaaaacagccnacatgganctgagaagc…
HIV205-VH-1	Productive	Immunoglobulin heavy chain variable region gene of plasmablast from HIV-infected individuals	anatacatccactttgcctttctctccacaggtgtccactcccaggtccaactagcacctcggttctatcgattgaattccaccatgggatggtcatgtatcatcctttttctagtagcaactgcaaccggtgtacattctgaggtgcagctgttggagtctgggggaggcttggtaaagcctggggggtcccttagactctcctgtgcagcctctggattcagtttcactaacgcctggatgaactgggtccgccaggctccagggaaggggctggagtgggttggccgtattaaaagcaaaactgatggtgggacaacagactacgctgcacccgtgaaaggcagattcagcatctcaagagatgattcaaaaattttactatatctgcaaatgaac…
HIV205-VH-2	Productive	Immunoglobulin heavy chain variable region gene of plasmablast from HIV-infected individuals	ananatnctctttgtctttctctccacaggtgttcnctcccaggtccaactgcacctcggttctatcgattgaattcccccatgggatggtcatgtatcatcctttttttagtagcaactgcaaccggtgtacattctgaggtgcagctggtggagtctgggggaggcttggtccagtctggggggtccctgaaactcccctgtgcagcctctggtttcacttttgataactattggctgagctgggtccgccaggctccagggaaggggctggagtgggtggccaatataaaccatgatggaagtgagaagtactatgtggactctgtgaagggccgattcaccatctccagagacaacgcccaaaagtcactctttctgcaaatgaatagcctgaga…
HIV205-VH-3	Productive	Immunoglobulin heavy chain variable region gene of plasmablast from HIV-infected individuals	cnnnannntacatccactttgcctttctctccacaggtgtccactcccaggtccaactgcacctcggttctatcgattgaattccaccatgggatggtcatgtatcatcctttttctagtagcaactgcaaccggtacattctgaggtgcagctggtggagtctgggggaggcttggtgcagccgggggggtccctgagactctcctgtgcaggctctgaatcttcatcgggcatctatgccatgacctgggtccgccaggctccagggaagggactggagtgggtctcaactagtggtggtggtggaaagactcactacgcagactccgtgaagggccggttcaccatctccagagacccttccaagaacacgctgtatctacaaatgaccagcctga…
HIV205-VH-4	Productive	Immunoglobulin heavy chain variable region gene of plasmablast from HIV-infected individuals	ananantcnnctttgcctttctctccacaggtgtccactcccaggtccaactgcacctcggttctatcgattgaattccaccatgggatggtcatgtatcatcctttttctagtagcaactgcaaccggtgtacattctgaggtgcagctggtggagtctgggggaggcttggtacagccgggggggtccctgagagtctcctgtgcagtctctggattcaccattagcagctatgccatggcctgggtccgccaggctccagggaaggggccagagtgggtctccactatgagtggtagcggtggtaggacatactacgcagactccgtgaagggccgattcaccatctccagggacacttccgagaacacactgtatctgcaaatgaacagcctgag…
HIV205-VH-5	Productive	Immunoglobulin heavy chain variable region gene of plasmablast from HIV-infected individuals	annnacntccactttgcctttctctccacaggtgtccactcccaggtccaactgcacctcggttctatcgattgaattccaccatgggatggtcatgtatcatcctttttctagtagcaactgcaaccggtgtacaattctgaggtgcagctggtggagactggaggaggcttggtccagcctggggggtccctgagactctcctgtgcagcctctggattcaccgtccgtcctgcttacatgagctgggtccgccaggctccagggaaggggctggagtgggtctccgccatttacagtagtggcaccacgcactacgcaaactccgttaagggccgatttaccatctccagagacgattcccagaatgcagtgtatcttcaaatgaacagcctgaga…
HIV205-VH-6	Productive	Immunoglobulin heavy chain variable region gene of plasmablast from HIV-infected individuals	tacatccactttgcctttctctccacaggtgtccactcccaggtccaactgcacctcggttctatcgattgaattccaccatgggatggtcatgtatcatcctttttctagtagcaactgcaaccggtgtacattctgaggtgcagctgttggagtctgggggaggcttggtccagcctggcaagtccctgagactctcctgtgtagcctccggattcagttttggtgatcgtgccatgcactgggtccgacaagttccagggaagggcttggagtgggtcgcaggtgttacctggaacagtggaacagttggttatgcggactctgtgcggggccgattcaccatctccagagacaacgccaagaactccgtgtttttgcaaatgaacagtctgacag…
HIV205-VH-7	Productive	Immunoglobulin heavy chain variable region gene of plasmablast from HIV-infected individuals	annnnccntttnncntttnccccnnggggtccnncccaggnccaanngccccccggttttttnnnttgaattcccccnngggaggggcatgtttcatcctttttttaaaaaaaactgcaaccggggtanntttngaggggcanctgggggantccgggggaggcttanttcanccgggggggtccctgaaactctcctgtggaccctcgggattcaccttcaatanctactggatgcacggggtccgccaagctccagngnaggggctggtgtgggtctcacatattaatagtgatggaagtaacacaagctacgcggactccgtgaagggccgattcaccatctccagagacaacgccaaaaacacnctgtatctgcaaatgaacactctgagagccg…
HIV205-VH-8	Productive	Immunoglobulin heavy chain variable region gene of plasmablast from HIV-infected individuals	gnnnnnannnacatccactnntgcctttctctccacagggtggttcccactncccaggttccaactggcacctcggttntancgattgaattccaccanggganggncatgntnatcctttttctagtagcaacngcaaccggtgtanttcngaggtgcagctggtggagtnngagggaggccnggtcaagcctggggggtccctgagactctcctgtgtggcctctggattcaccttcaatctccataccatgaattgggtccgccagactccagagaagggcctggagtgggtcgcgtcnattagtagtatttcccattacatacactacgcagactcagtgcagggccgattcaccatctccagagacaacgccaagaactcactttttctggaga…
HIV205-VH-9	Productive	Immunoglobulin heavy chain variable region gene of plasmablast from HIV-infected individuals	anntacatccactttgcctttctctccacaggtgtccactcccaggtccaactgcacctcggttctatcgattgaattccaccatgggatggtcatgtatcatcctttttctagtagcaactgcaaccggtgtacattctgaggtgcagctgttggagtctggagcagaggtgaaaaagcccggggagtctctgaagatttcctgtaagggatatggatatagctttgttaactactggatcgcctgggtgcgccagatgcccgggaaacgcccggagtggatggggataatctactgtggtgactctgatagtagggtcagtccgtccttccaaggccaggtcaccttctcaatcgacaagtccatgaccaccgcctacctgcaatggagcagcctga…
HIV205-VH-10	Productive	Immunoglobulin heavy chain variable region gene of plasmablast from HIV-infected individuals	anntacatccactttgcctttctctccacaggtgtccactcccaggtccaactgcacctcggttctatcgattgaattccaccatgggatggtcatgtatcatcctttttctagtagcaactgcaaccggtgtacattctgaggtgcagctggtggagtctggagcagaggtgaaaaagcccggggagtctctgaagatttcctgtaagggatatggatatagctttgttaactactggatcgcctgggtgcgccagatgcccgggaaacgcccggagtggatggggataatctactgtggtgactctgatagtagggtcagtccgtccttccaaggccaggtcaccttctcaatcgacaagtccatgaccaccgcctacctgcaatggagcagcctga…
HIV205-VH-11	Productive	Immunoglobulin heavy chain variable region gene of plasmablast from HIV-infected individuals	annnacatccactttgcctttctctccacaggtgtccactcccaggtccaactgcacctcggttctatcgattgaattccaccatgggatggtcatgtatcatcctttttctagtagcaactgcaaccggtgtacattctgaggtgcagctggtggagtctggagctgaggtggagaagcctggggcctcagtgaaggtctcctgcaaggcttctggttacacctttaccagctatagtttcacctgggtgcgacaggcccctggacaagggcttgagtggatgggatggatcagcacttacaatggtaacacaaggtatgcacagaggctccagggcagagtcaccatgactacagacacatccacgagcacagcctacatggagctgaggagcctga…
HIV205-VH-12	Productive	Immunoglobulin heavy chain variable region gene of plasmablast from HIV-infected individuals	cnnnannnnnntccactttgcctttctctccacaggtgtccactcccaggtccaactgcacctcggttctatcgattgaattccaccatgggatggtcatgtatcatcctttttctagtagcaactgcaaccggtgtacattctgaggtgcagctggtggagtctgggggaggcctagtcaagccgggggggtccctgagactctcctgtgcagcctctggattcatcttcagtagcaatagcatgaactgggtccgccaggctccagggaaggggctggagtgggtctcatctattagtagtagtgggagaaacatatatagcgcggactcagtgaagggccggttcaccatctccagagacaacgccgagaagtcactgtttctggaaatgaatagc…
HIV205-VH-13	Productive	Immunoglobulin heavy chain variable region gene of plasmablast from HIV-infected individuals	acatcnactttgcctttctctccacaggtgtccactcccaggtccaactgcacctcggttctatcgattgaattccaccatgggatggtcatgtatcatcctttttctagtagcaactgcaaccggtgtacattcccaggtgcagctgcaggagtctggggctgaggtgacgaagcctggggcctcagtgaaggtctcctgcaaggcttctggatacaccttcaccggctcctatatgcactgggtgcgacaggcccctggacaagggcttgagtggatgggatggatcaaccctaacagtggtgacacaaactatgcacagaagtttcagggcagggtcaccttgaccacggacacgtccatcagcacagcctacatggagttgagcaggctgacttc…
HIV205-VH-14	Productive	Immunoglobulin heavy chain variable region gene of plasmablast from HIV-infected individuals	anntacatccactttgcctttctctccacaggtgtccactcccaggtccaactgcacctcggttctatcgattgaattccaccatgggatggtcatgtatcatcctttttctagtagcaactgcaaccggtgtacattcccaggtgcagctgcaggagtcgggcccaggactggtgaagccttcggagaccctgtccctcacctgcactgtctctactggctccgtcagtaataactactggagttggatccgacagtccccagggaagggactagagtggattggatatatctctgacactgggagcaccaaccacaacccctcccttcagagtcgagtcaccatgtcagtagacacgcccaagaaccagctctccctgaaactgacctctgtcaccg…
HIV205-VH-15	Productive	Immunoglobulin heavy chain variable region gene of plasmablast from HIV-infected individuals	cnnnnnntacatccactttgcctttctctccacaggtgtccactcccaggtccaactgcacctcggttctatcgattgaattccaccatgggatggtcatgtatcatcctttttctagtagcaactgcaacggtgtacattcccaggtgcagctgcaggagtctgggggaggcttggtgaaccctggggggtcccttacactctcctgtgcagcctctggattcactttcactaaggcctggatgaactgggtccgccaggctccagggaaggggctggagtgggttggccgtgtcagaagcaaaactgatggtgggacaacagacttcgctgcacccgtgaaaggcagattcaccatctcacgagatgattcaaaagacatggtgtatctgcaaatga…
HIV205-VH-16	Productive	Immunoglobulin heavy chain variable region gene of plasmablast from HIV-infected individuals	tanatccactttgcctttctctccacaggtgtccactcccaggtccaactgcacctcggttctatcgattgaattccaccatgggatggtcatgtatcatcctttttctagtagcaactgcaaccggtgtacattcccaggtgcagctgcaggagtctggggctgaggtgacgaagcctggggcctcagtgaaggtctcctgcaaggcttctggatacaccttcaccggctcctatatgcactgggtgcgacaggcccctggacaagggcttgagtggatgggatggatcaaccctaacagtggtgacacaaactatgcacagaagtttcagggcagggtcaccttgaccacggacacgtccatcagcacagcctacatggagttgagcaggctgactt…
HIV205-VH-17	Productive	Immunoglobulin heavy chain variable region gene of plasmablast from HIV-infected individuals	cnnnanntacatcnactttgcctttctctccacaggtgtccactcccaggtccaactgcacctcggttctatcgattgaattccaccatgggatggtcatgtaccatcctttttctagtagcaactgcaaccggtgtacattcccaggtgcagctgcaggagtcgggcccaggactggtgaagccttcggagaccctgtccctcacctgcagtgtctctggtggctccatcactaattactactggagttggctccggcagcccgccgggaagggactggagtggattgggcgtatttataccagtgggactaccaattacaacccctcactcaagagtcgagtcaccatgtcagtagacacgtccaagaaccagatctccctgaaattgagctctgtg…
HIV205-VH-18	Productive	Immunoglobulin heavy chain variable region gene of plasmablast from HIV-infected individuals	cnnnanntacatccactttgcctttctctccacaggtgtccactcccaggtccaactgcacctcggttctatcgattgaattccaccatgggatggtcatgtatcattctttttctagtagcaactgcaaccggtgtacattcccaggtgcagctacagcagtggggcgcaggactgttgaggccttcggagaccctgtccctcacctgcgctgtgtctggtgggtccttcagtggttacttctggagctggatccgccagcccccagggaaggggctggagtggattggggaaggccatcatagtggaagcaccaacttcaacccgtccctcaagagtcgagtcaccatatcattagacacgtccaagagccagttctccctgaagttgagctctgtg…
HIV205-VH-19	Productive	Immunoglobulin heavy chain variable region gene of plasmablast from HIV-infected individuals	cnnnanntacatccactttgcctttctctccacaggtgtccactcccaggtccaactgcacctcggttctatcgattgaattccaccatgggatggtcatgtatcatcctttttctagtagcaactgcaaccggtgtacattcccaggtgcagctgcaggagtcgggcccaggactgctgaagccttcggagaccctgtccctcacctgcactgtctctggtgggtccatcagcagtcctaattacaactgggcctggatccgccagcccccagggaagggactggagtggattgggagtatcttttatactgggattacctactacaacccgtccctcaagagtcgactcaccatgtctgttgacacgtccaagaatcagttctccctgaacctgaaa…
HIV205-VH-20	Productive	Immunoglobulin heavy chain variable region gene of plasmablast from HIV-infected individuals	annnnnnnnnnnngntnnntccactttgcctttctctccacaggtgtccactcccaggtccaactgcacctcggttctatcgattgaattccaccatgggatggtcatgtatcatcctttttctagtagcaactgcaaccggtgtacattcccaggtgcagctgcaggagtcgggcccaggactggtgaagccttcacagaccctgtccctcacctgcactgtctctggtggctccatcagcagcggtggttcctactggagctggatccggcagcccgccgggaagggactggagtggattgggcgtatctattacagtgggagcaccaactacaacccgtccctcaagagtcgagtcagcatttcagcagacacgtccaagaaccagttctccctga…
HIV205-VH-21	Productive	Immunoglobulin heavy chain variable region gene of plasmablast from HIV-infected individuals	annnnnncnnnnnntacatccactttgcctttctctccacaggtgtccactcccaggtccaactgcacctcggttctatcgattgaattccaccatgggatggtcatgtatcatcctttttctagtagcaactgcaaccggtgtacattcccaggtgcagctgcaggagtctgggggcggcttggtccagcctggggggtccctgagactctcctgtgtagcctctggattcacctttagcagctattctctgacatgggtccgccaggctccagggaaggggctggagtgggtctcaggctttgatagtgctgataatgcgcactacgcagactccgtgaagggccgcttcaccgtctccagagacaattccaagaacacgctctatctgcaaatgaa…
HIV205-VH-22	Productive	Immunoglobulin heavy chain variable region gene of plasmablast from HIV-infected individuals	tacatcnactttgcctttctctccacaggtgtccactcccaggtccaactgcacctcggttctatcgattgaattccaccatgggatggtcatgtatcatcctttttctagtagcaactgcaaccggtgtacattcccaggtgcagctgcaggagtcgggcccaggactagtgaagccttcggagaccctgtccctcacctgcaatgtctccggtgtctccatcagcagtacttctttcttctggggttgggtccgccagcccccagggaaggggctggagtggattgggaatcgattttttcatggacaaacttacgggactttctttttaaacggacaaagtcactacaacccgtccctctccagccgagccaccatctccatcgacacatcgaaga…
HIV205-VH-23	Productive	Immunoglobulin heavy chain variable region gene of plasmablast from HIV-infected individuals	anntacatccactttgcctttctctccacaggtgtccactcccaggtccaactgcacctcggttctatcgattgaattccaccatgggatgggtcatgtatcatcctttttctagtagcaactgcaaccggtgtacattcccaggtgcagctacagcagtggggcgcaggactgttgaagccctcggagaccctgtccctcacctgcgctgtctatggtgggtccttcagtggttactactggagctggatccgccagcccccagggaaggggctggagtggattggggaaatcaatcatagtggaagcaccaactacaacccgtccctcaagagtcgagtcaccatatcagtagacacgtccaagaaccagttctccctgaagctgacctctgtgacc…
HIV205-VH-24	Productive	Immunoglobulin heavy chain variable region gene of plasmablast from HIV-infected individuals	annannnnnnnnnagatacntccactttgcctttctctccacaggtgtccactcccaggtccaactgcacctcggttctatcgattgaattccaccatgggatggtcatgtatcatcctttttctagtagcaactgcaaccggtgtacattcccaggtgcagctgcaggagtcgggcccaggactggtgaagccttcacagaccctgtccctcacctgcacagtctctggtggctccattaccagtggtacttactactggaattggatccggcagtccgccggggggggactggagtggattggacgtatctatgccagtggggcaaccgactacagcccatccttcaggagtcgagtcaccatgtcaatagacacgtccaagaatcagttctccctg…
HIV205-VH-25	Productive	Immunoglobulin heavy chain variable region gene of plasmablast from HIV-infected individuals	cnnnnnntanntccactttgcctttctctccacaggtgtccactcccaggtccaactgcacctcggttctatcgattgaattccaccatgggatggtcatgtatcatcctttttctagtagcaactgcaaccggtgtacattcccaggtgcagcaggagtcgggcccaggactggtgaagccttcacagaccctgtccctcacctgcactgtctctggtggctccatcagtggtggtggttactactggagctggatccgccagcacccagggaagggcctggagtggattgggtacatctattacagtgggagcacctactacaacccgtccctcaagagtcgagttagcatatcagtagacacgtctaagaaccagttctccctgaggctgagttct…
HIV205-VH-26	Productive	Immunoglobulin heavy chain variable region gene of plasmablast from HIV-infected individuals	cnnnnnntanatccactttgcctttctctccacaggtgtccactcccaggtccaactgcacctcggttctatcgattgaattccaccatgggatggtcatgtatcatcctttttctagtagcaactgcaaccggtgtacattcccaggtgcagctgcaggagtcgggcccaggactggtgaagccttcacagaccctgtccctcacctgcactgtctctggtgactccatcagtagtggtggttactactggaactggatccgccagcacccagagaagggcctggagtggattgggtacatctattacaaagagggcatctacagtgggggcacctactacaacccgtccctcaagagtcgagtcaccatatcagtggacacgtctagcaaccacctc…
HIV205-VH-27	Productive	Immunoglobulin heavy chain variable region gene of plasmablast from HIV-infected individuals	gnncnnnnnntacatccactttgcctttctctccacaggtgtccactcccaggtccaactgcacctcggttctatcgattgaattccaccatgggatggtcatgtatcatcctttttctagtagcaactgcaaccggtgtacattcccaggtgcagctacagcagtggtgaagccttcggagaccctgtccctcacctgcactgtctctggtgactccctcactagttctacttgctactggacctggatccggcagcccccagggaagggactggagtggattggctatatctattacagtgggagcaccaactataacccctccctcaagagtcgagtcactatatccctagacacgtccaagagccagttctccctgaggctgtcctctgttaccc…
HIV205-VH-28	Productive	Immunoglobulin heavy chain variable region gene of plasmablast from HIV-infected individuals	cnnnnnntacatccactttgcctttctctccacaggtgtccactcccaggtccaactgcacctcggttctatcgattgaattccaccatgggatggtcatgtatcatcctttttctagtagcaactgcaaccggtgtacattcccaggtgcagctgcaggagtcgggcccaggactggtgaagccttcggagaccttgtccttcacttgcactgtctctggtggctccatcagtagcagtactcactactgggcctggatccgccagcccccagggaaggggccggagtggattgggagtgtcttttatagtgggagcacctatgacaacccgtccctcaggagtcgagtcaccatatccgtagacacgtccaagaaccagttctccccgaggctgagt…
HIV205-VH-29	Productive	Immunoglobulin heavy chain variable region gene of plasmablast from HIV-infected individuals	tacntccactttgcctttctctccacaggtgtccactcccaggtccaactgcacctcggttctatcgattgaattccaccatgggatggtcatgtatcatcctttttctagtagcaactgcaaccggtgtacattcccaggtgcagctgcaggagtcgggcccaggactggtgaagccttcacagaccctgtccctcacctgcactgtctctggtggctccatcagcagtggtgattactactggagctggacccgccagcacccagggaagggcctggagtggattgggtacatctattacagtgggagcacctactacaacccgtccctcaagagtcgagtttccatatcagtggacacgtctaagaaccagttctccctgaagctgagctctgtga…
HIV205-VH-30	Productive	Immunoglobulin heavy chain variable region gene of plasmablast from HIV-infected individuals	cnnnnnntacntccactttgcctttctctccacaggtgtccactcccaggtccaactgcacctcggttctatcgattgaattccaccatgggatggtcatgtatcatcctttttctagtagcaactgcaaccggtgtacattcccaggtgcagctgcaggagtcgggcccaggactggtgaagccttcggagaccctgtccctcacctgcgccgtctctggtggctccgtcactggttattattggagctggatccggcagtccccaggtaagggactggaatggattggctatgtctattatagtggcaacacgaattacaacccctccctcgcgagtcgagtcagcataggagtcgacatgtcgaagaaccggttctccctgaaactgcgttctgtg…
HIV205-VH-31	Productive	Immunoglobulin heavy chain variable region gene of plasmablast from HIV-infected individuals	gncnntannnncatccactttgcctttctctccacaggtgtccactcccaggtccaactgcacctcggttctatcgattgaattccaccatgggatggtcatgtatcatcctttttctagtagcaactgcaaccggtgtacattcccaggtgcagctacagcagtggggcgcaggactgttgaagccttcggagaccctgtccctcacctgcgctgtctatggtgagtccttcagtggtcactactggagctggatccgccagcccccagggaaggggctggagtggattggggaaatcaatcatagtggaaacaccaactacaacccgtccctcaagagtcgagtcaccttgtcagtagacacgtccaagaaccagttctccccgaagctgagctctg…
HIV205-VH-32	Productive	Immunoglobulin heavy chain variable region gene of plasmablast from HIV-infected individuals	gnnnnnanaatanatcnactttgcctttctctccacaggtgtccactcccaggtccaactgcacctcggttctatcgattgaattccaccatgggatggtcatgtatcatcctttttctagtagcaactgcaaccggtgtacattctgaggtgcagctgttggagtctgggggaggcgtggtccagcctggggggtccctgacactctcctgtgcagcctctggattcaccttcagtaactttcctatgcactgggtccgccaggctccaggcaaggggctggagtgggtggcggtcattgcacatgatgccagtgatagacgttacgcagactccgtgatgggccgattcaccgtctccagagacaattccaagaacacgttgtatctgcaaatgacc…
HIV205-VH-33	Productive	Immunoglobulin heavy chain variable region gene of plasmablast from HIV-infected individuals	anntcnnctttgcctttctctccacaggtgtccactcccaggtccaactgcacctcggttctannnattgaattccaccatgggatggtcatgtatcatcctttttctagtagcaactgcaaccggtgtacattctgaggtgcagctgttggagtcgggcccacgactggtgaagccttcggagaccctgtcactcacctgcactgtctctggtggctccctcagcaacagtcattactcctggggctggatccgccagtctccagagaaggggctggagtacattgggagtatgttttatcgtgggaccacccactacaacccgtccttcaagagtcgagtccccatgttcctagacacgtccaacaaccagttctccctgaagctgagctctgtgac…
HIV205-VH-34	Productive	Immunoglobulin heavy chain variable region gene of plasmablast from HIV-infected individuals	tccactttgcctttctctccacaggtgtccactcccaggtccaactgcacctcggttctatcgattgaattccaccatgggatggtcatgtatcatcctttttctagtagcaactgcaaccggtgtacattctgaggtgcagctggtggagtctgggggaggcttggtcaagcctggggggtccctaagactctcctgtgtagcctctggattcaccctcagagaccactatgtgagctggatccgccaggctccagggaagggtctggaatggatttcatacatcagtggcagtggtaataccatatactacgcagactctgtgaagggccgattcaccatctccagggacaacgccaagaactcattgtttctgcaaatgcacagcctgagagccga…
HIV205-VH-35	Productive	Immunoglobulin heavy chain variable region gene of plasmablast from HIV-infected individuals	annnntccactttgcctttctctccacaggtgtccactcccaggtccaactgcacctcggttctatcgattgaattccaccatgggatggtcatgtatcatcctttttctagtagcaactgcaaccggtgtacattctgaggtgcagctggtggagtctgggggaggcttggtacagcctggggggtccctgagactctcctgtgcagcctctggattcacctttagcagctatgccatgagctgggtccgccaggctccagggaaggggctggagtgggtctcagctattagtggtcgtggtggtagcacatactacgcagactccgtgaagggccggttcaccatctccagagacaattccaagaacacgctgaatctgcaaatgaacagcctgaga…
HIV205-VH-36	Productive	Immunoglobulin heavy chain variable region gene of plasmablast from HIV-infected individuals	annnnnntanntccactttgcctttctctccacaggtgtccactcccaggtccaactgcacctcggttctatnnattgaattccaccatgggatggtcatgtatcatcctttttctagtagcaactgcaaccggtgtacattctgaggtgcagctggtggagtctggggctgaggtgaagaagcctggggcctcagtgaaggtttcctgcaaggcatctggatacaccttcaccagctactatatgcactgggtgcgacaggcccctggacaagggcttgagtggatgggaataatcaaccctagtggtggtagcgcaagctacgcacagaagttccagggcagagtcaccatgaccagggacacgtccacgagcacagtctacatggaactgagcagc…
HIV205-VH-37	Productive	Immunoglobulin heavy chain variable region gene of plasmablast from HIV-infected individuals	atacatccactttgcctttctctccacaggtgtccactcccaggtccaactgcacctcggttctatcgattgaattccaccatgggatggtcatgtatcatcctttttctagtagcaactgcaaccggtgtacattctgaggtgcagctggtggagtctggggctgagatgaagaagcctggggcctcagtgaaggtctcctgcaagacttctggatacaccttcaccgactactatatacactgggtgcgacaggcccctgggcaagggcttgagtggatgggacgagtcaaccctaacagtggtggcacagtctatgcacagaagtttcagggcagggtcgccgtgaccagggacacgtccatcagcacagcctacatggaagtgagcagcctcaga…
HIV205-VH-38	Productive	Immunoglobulin heavy chain variable region gene of plasmablast from HIV-infected individuals	tacatccactttgcctttctctccacaggtgtccactcccaggtccaactgcacctcggttctatcgattgaattccaccatgggatggtcatgtatcatcctttttctagtagcaactgcaaccggtgtacattcccaggtgcagctgcaggagtcgggcccaggactggtgaagccctcacagaccctgtccctcacctgcactgtctctgctggctccatcaatagtggtggttactactggagctggatccgacagcccccagggaagggcctggagtggattgcgtacatttattacagtgggagttcctattacaacccgtccctcaagagtcgagtgaccatatcagtagacacgtccaagaaccagttctccctgaacctgacctctgtga…
HIV205-VH-39	Productive	Immunoglobulin heavy chain variable region gene of plasmablast from HIV-infected individuals	atanntccactttgcctttctctccacaggtgtccactcccaggtccaactgcacctcggttctatcgattgaattccaccatgggatggtcatgtatcatcctttttctagtagcaactgcaaccggtgtacattctgaggtgcagctgttggagtctgggggaggcctggtcaagcctggggggtccctgagactctcctgtgcagcctctggattcaccttcaatacctatagcatgaactgggtccgccaggctccagggaaggggctggagtgggtctcatccgttagtagtgatacttattacatatactacgcagactcagtgaagggccgattcaccatctccagagacaacgccaagaactcactgtatctgcaaatgaacagcctgaga…
HIV205-VH-40	Productive	Immunoglobulin heavy chain variable region gene of plasmablast from HIV-infected individuals	aacatccactttgcctttctctccacaggtgtccactcccaggtccaactgcacctcggttctatcgattgaattccaccatgggatggtcatgtatcatcctttttctagtagcaactgcaaccggtgtacattctgaggtgcagctggtggagtcgggcccaggactggtgaagccttcggagaccctgtccctcacctgcactgtctctggtggctccatcaataattactactggagctggatccggcagccccccgggaagggactggagtggattggctatatctattacagtgggagcaccaactacaacccctccctcaagagtcgagtcaccctatcagtagacacgtccaagaaccagttctccctgaagctgaactctgtgaccgccg…
HIV205-VH-41	Productive	Immunoglobulin heavy chain variable region gene of plasmablast from HIV-infected individuals	annnngnnnnnnnntacatccactttgcctttctctccacaggtgtccactcccaggtccaactgcacctcggttctatcgattgaattccaccatgggatggtcatgtatcatcctttttctagtagcaactgcaaccggtgtacattctgaggtgcagctgttggagtccgggggagacttagttcagccgggggggtccctgagactctcctgtgaagtctctggatttaccttcagtagttattggatgttatgggtccgccaagccccacggaaggggctggtttgggtcgcccatatgtataatgacgggagtgccataagttacccggactccctgaagggccgattcaccatctcctgagacagcgccaataacacactccgtctgcaaat…
HIV205-VH-42	Productive	Immunoglobulin heavy chain variable region gene of plasmablast from HIV-infected individuals	tccactttgcctttctctccacaggtgtccactcccaggtccaactgcacctcggttctatcgattgaattccaccatgggatggtcatgtatcatcctttttctagtagcaactgcaaccggtgtacattctgaggtgcagctgttggagtcgggcccaggactggtgaagccttcggagaccctgtccctcacctgcactgtctctggtggctccatcaataattactactggagctggatccggcagccccccgggaagggactggagtggattggctatatctattacagtgggagcaccaactacaacccctccctcaagagtcgagtcaccctatcagtagacacgtccaagaaccagttctccctgaagctgaactctgtgaccgccgcaga…
HIV205-VH-43	Productive	Immunoglobulin heavy chain variable region gene of plasmablast from HIV-infected individuals	tacatccactttgcctttctctccacaggtgtccactcccaggtccaactgcacctcggttctatcgattgaattccaccatgggatggtcatgtatcatcctttttctagtagcaactgcaaccggtgtacattctgaggtgcagctgttggagtctgggggaggcctggtcaagcctggggggtccctgagactctcctgtgcagcctctggattcaccttcaatacctatagcatgaactgggtccgccaggctccagggaaggggctggagtgggtctcatccgttagtagtgatacttattacatacactacgcagactcagtgaagggccgattcaccatctccagagacagcgccaagaacacgctccgtctgcaaatgaatagtctgagcg…
HIV205-VH-44	Productive	Immunoglobulin heavy chain variable region gene of plasmablast from HIV-infected individuals	gananntccactttgcctttctctccacaggtgtccactcccaggtccaactgcacctcggttctatcgattgaattccaccatgggatggtcatgtatcatcctttttctagtagcaactgcaaccggtgtacattctgaggtgcagctggtggagtcgggcccaggactggtgaagccttcggagaccctgtccctcacctgcactgtctctggtggctccatcaataattactactggagctggatccggcagccccccgggaagggactggagtggattggctatatctattacagtgggagcaccaactacaacccctccctcaagagtcgagtcaccctatcagtagacacgtccaagaaccagttctccctgaagctgaactctgtgaccgc…
HIV205-VH-45	Productive	Immunoglobulin heavy chain variable region gene of plasmablast from HIV-infected individuals	cntccactttgcctttctctccacaggtgtccactcccaggtccaactgcacctcggttctatcgattgaattccaccatgggatggtcatgtatcatcctttttctagtagcaactgcaaccggtgtacattctgaggtgcagctggtggagtcgggcccaggactggtgaagccttcggagaccctgtccctcacctgcactgtctctggtggctccatcaataattactactggagctggatccggcagccccccgggaagggactggagtggattggctatatctattacagtgggagcaccaactacaacccctccctcaagagtcgagtcaccctatcagtagacacgtccaagaaccagttctccctgaagctgaactctgtgaccgccgca…
HIV205-VH-46	Productive	Immunoglobulin heavy chain variable region gene of plasmablast from HIV-infected individuals	annnnnnnnnnnnatacntccactttgcctttctctccacaggtgtccactcccaggtccaactgcacctcggttctatcgattgaattccaccatgggatggtcatgtatcatcctttttctagtagcaactgcaaccggtgtacattctgaggtgcagctggtggagtccgggggagacttagttcagccgggggggtccctgagactctcctgtgaagtctctggatttaccttcagtagttattggatgttatgggtccgccaagccccagggaaggggctggtttgggtcgcccatatgtataatgacgggagtgccataagttacgcggactccgtgaagggccgattcaccatctccagagacagcgccaagaacacgctccgtctgcaaat…
HIV205-VH-47	Productive	Immunoglobulin heavy chain variable region gene of plasmablast from HIV-infected individuals	cnnnanntacatccactttgcctttctctccacaggtgtccactcccaggtccaactgcacctcggttctatcgattgaattccaccatgggatggtcatgtatcatcctttttctagtagcaactgcaaccggtgtacattctgaggtgcagctggtggagtctgggggaggcctggtcaagcctggggggtccctgagactctcctgtgcagcctctggattcaccttcaatacctatagcatgaactgggtccgccaggctccagggaaggggctggagtgggtctcatccgttagtagtgatacttattacatatactacgcagactcagtgaagggccgattcaccatctccagagacaacgccaagaactcactgtatctgcaaatgaacagc…
HIV205-VH-48	Productive	Immunoglobulin heavy chain variable region gene of plasmablast from HIV-infected individuals	atacatccactttgcctttctctccacaggtgtccactcccaggtccaactgcacctcggttctatcgattgaattccaccatgggatggtcatgtatcatcctttttctagtagcaactgcaaccggtgtacattctgaggtgcagctggtggagtcgggcccaggactggtgaagccttcggagaccctgtccctcacctgcactgtctctggtggctccatcaataattactactggagctggatccggcagccccccgggaagggactggagtggattggctatatctattacagtgggagcaccaactacaacccctccctcaagagtcgagtcaccctatcagtagacacgtccaagaaccagttctccctgaagctgaactctgtgaccgcc…
HIV205-VH-49	Productive	Immunoglobulin heavy chain variable region gene of plasmablast from HIV-infected individuals	cnnnannnaacatccactttgcctttctctccacaggtgtccactcccaggtccaactgcacctcggttctatcgattgaattccaccatgggatggtcatgtatcatcctttttctagtagcaactgcaaccggtgtacattcccaggtgcagctgcaggagtggggcgcaggactgttgaagccttcggagaccctgtccctcacctgcgctgtctatggtgggtccttcagtggttactactggagctggatccgccagcccccagggaaggggctggagtggattggggaaatcaatcatagtggaagcaccaactacaacccgtccctcaagagtcgagtcaccatatcagtagacacgtccaagaaccagttctccctgaggctgagctctgt…
HIV205-VH-50	Productive	Immunoglobulin heavy chain variable region gene of plasmablast from HIV-infected individuals	annnnnnnnnnnnnnnncntccactttgcctttctctccacaggtgtccactcccaggtccaactgcacctcggttctatcgattgaattccaccatgggatggtcatgtatcatcctttttctagtagcaactgcaaccggtgtacattcccaggtgcagctgcaggagtcgggcccaggactggtgaagccttcacagaccctgtccctcacctgcactgtctctggtggctccatcagcagaggtgaatttcactggagttggatccgccagtccccagagaagggcctggagtggatcgggtacatccattacagcgggagcacctactccaacccgtccctcaagagtcgagttaccatatcagtagacacgtccaagaaccagttctccctga…
HIV205-VH-51	Productive	Immunoglobulin heavy chain variable region gene of plasmablast from HIV-infected individuals	tacatccactttgcctttctctccacaggtgtccactcccaggtccaactgcacctcggttctatcgattgaattccaccatgggatggtcatgtatcatcctttttctagtagcaactgcaaccggtgtacattccgaggtgcagctggtgcagtctggggctgaggtgaagaagcctggggcctcagtgaaggtttcctgcaaggcttctggatacaccttcactagttatgctatgcattgggtgcgccaggcccccggacaaaggcttgagtggatgggatggatcaacgctggcaatggtaacacaaaatattcacagaagttccagggcagagtcaccattaccagggacacatccgcgagcacagcctacatggacctgagcagcctgagat…
HIV205-VH-52	Productive	Immunoglobulin heavy chain variable region gene of plasmablast from HIV-infected individuals	tacatccactttgcctttctctccacaggtgtccactcccaggtccaactgcacctcggttctatcgattgaattccaccatgggatggtcatgtatcatcctttttctagtagcaactgcaaccggtgtacattcccaggtgcagctacagcagtggggcgcaggactgttgaagccttcggagaccctgtccctcacctgcgctgtctatggtgggtccttcagtggtgactactggagctggatccgccagcccccagggaagggactggagtggattggggaaatcaatcatcgtggaagcaccaactacaacccgtccctcaagagtcgagtcaccatgtcagtagacacgtccaagaaccagttctccctgaagctgagctctgtgaccgccg…
HIV205-VH-53	Productive	Immunoglobulin heavy chain variable region gene of plasmablast from HIV-infected individuals	tacntccactttgcctttctctccacaggtgtccactcccaggtccaactgcacctcggttctatcgattgaattccaccatgggatggtcatgtatcatcctttttctagtagcaactgcaaccggtgtacattctgaggtgcagctggtggagtctgggggaggggtggtccagcctgggaggtccctgagactctcctgtgcagcgtctggattcaccttcgatacctacggcatgcactgggtccgccaggctccaggcaaggggctggagtgggtggcatttatctggcatgatggaactaataaattttatgcggactccgtgaagggccgattctccatctccagagacaattcccagaacacggtgtctctgcaaatgaacagcctgaggg…
HIV205-VH-54	Productive	Immunoglobulin heavy chain variable region gene of plasmablast from HIV-infected individuals	tactccctttgcctttctctccacaggggtccnctcccaggtccnatggcccccggttttntcatttgaattcccctgggatggtcatgtatcatcctttttctantaacaactgcaaccngtgtacattctgaagtgcagctggtggaatctgggggaggcttggtaaagcctggggggtcccttagaatctcctgtgtagcctctggtttcagtttcagtaatgcctggatgaactgggtccgccaggctccagggaaggggctggagtgggtcggccgtattaaaagcaaaactgatggtgggacaacanactactctgcacccgtgaaaggcacattcaccatctcaagagatgattcaaaaaacacgctatatctgcaaatgaatagcctgaag…
HIV205-VH-55	Productive	Immunoglobulin heavy chain variable region gene of plasmablast from HIV-infected individuals	aanntccactttgcctttctctccacaggtgtccactcccaggtccaactgcacctcggttctatcgattgaattccaccatgggatggtcatgtatcatcctttttctagtagcaactgcaaccggtgtacattctgaggtgcagctggtggagtctgggggaggggtggtccagcctggggggtccctgagactctcctgtgcagcgtctggactcaccttcgatacctacggcatgcactgggtccgccaggctccaggcaaggggctggagtgggtggcatttatctggcatgatggaactaataaattttatgcggactccgtgaagggccgattctccatctccagagacaattcccagaacacggtgtctctgcaaatgaacagcctgaggg…
HIV205-VH-56	Productive	Immunoglobulin heavy chain variable region gene of plasmablast from HIV-infected individuals	tanntacntccactttgcctttctctccncaggtgtccactcccaggtccaactgcacctcggttctatcgattgaattccaccatgggatggtcatgtatcatcctttttttngtagcaactgcnaccggngnacattctgaggtgnantggtgnnagtctgggggaggcttggtaaagcctggggggtcccttagaatctcctgtgtagcctctggtttcagtttcagtaatgcctggatgaactgggtccgccaggctccagggaaggggctggagtgggtcggccgtattaaaagcaaaactgatggtgggacaacagactactctgcacccgtgaaaggcagattcaccatctcaagagatgattcaaaaaacacgctatatctgcaaatgaat…
HIV205-VH-57	Productive	Immunoglobulin heavy chain variable region gene of plasmablast from HIV-infected individuals	gnnnnnnnnntacntccactttgcctttctctccacaggtgtccactcccaggtccaactgcacctcggttctatcgattgaattccaccatgggatggtcatgtatcatcctttttctagtagcaactgcaaccggtgtacattctgaggtgcagctggtggagtctgggggaggcgtggtccagcctggggggtccctgagactctcctgtgcagcgtctgggttcaccttcattagctatggcatgcactgggtccgccaggctccaggcaaggggctggagtgggtggcatttatccgatatgatggaagtaataaatactatgcagactccgtgaagggccgattcaccatctccagagacaattccaagaacacgctgtatctgcaaatgaac…
HIV205-VH-58	Productive	Immunoglobulin heavy chain variable region gene of plasmablast from HIV-infected individuals	gnnnnnnanntacatccactttgcctttctctccacaggtgtccactcccaggtccaactgcacctcggttctatcgattgaattccaccatgggatggtcatgtatcatcctttttctagtagcaactgcaaccggtgtacattctgaggtgcagctggtggagtctgggggaggcgtggtccagcctggggggtccctgagactctcctgtgcagcgtctgggttcaccttcattagctatggcatgcactgggtccgccaggctccaggcaaggggctggagtgggtggcatttatccgatatgatggaagtaataaatactatgcagactccgtgaagggccgattcaccatctccagagacaattccaagaacacactgtatctgcaaatgaac…
HIV205-VH-59	Productive	Immunoglobulin heavy chain variable region gene of plasmablast from HIV-infected individuals	aatacntcnactttgcctttctctccacaggtgtccactcccaggtccaactgcacctcggttctatcgattgaattccaccatgggatggtcatgtatcatcctttttctagtagcaactgcaaccggtgtacattctgaggtgcagctgttggagtctggggctgagatgaagaagcctggggcctcagtgaaggtctcctgcaagacttctggatacaccttcaccgactactatatacactgggtgcgacaggcccctgggcaagggcttgagtggatgggacgagtcaaccctaacagtggtggcacagtctatgcacagaagtttcagggcagggtcaccgtgaccagggacacgtccgtcagcacagcctacatggaagtgagcagcctcag…
HIV205-VH-60	Productive	Immunoglobulin heavy chain variable region gene of plasmablast from HIV-infected individuals	cnnnnnntacatccactttgcctttctctccacaggtgtccactcccaggtccaactgcacctcggttctatcgattgaattccaccatgggatggtcatgtatcatcctttttctagtagcaactgcaaccggtgtacattctgaggtgcagctggtggagtctggggctgaggtgaagaagcctggggcctcagtgaaggtttcctgcaaggcatctggatacaccctcacgagctactatatgcactgggtgcgacaggcccctggacaagggcttgagtggatgggaatgatcaaccctagtggtggtggtagcacaacctacgcacagaggttccacggcagagtcaccttgaccagggacaggtccacgagtacagtctacatggagctgagc…
HIV205-VH-61	Productive	Immunoglobulin heavy chain variable region gene of plasmablast from HIV-infected individuals	gnnnnnnnnnntacatccactttgcctttctctccacaggtgtccactcccaggtccaactgcacctcggttctatcgattgaattccaccatgggatggtcatgtatcatcctttttctagtagcaactgcaaccggtgtacattctgaggtgcagctggtggagtctgggggaggcttggtaaagcctggggggtcccttagagtctcctgtgtagcctctggtttcagtttcagtaatgcctggatgaactgggtccgccaggctccagggaaggggctggagtgggtcggccgtattaaaagcaaaactgatggtgggacaacagactacgctgcacgcgtgaaaggcagattcaccatctcaagagatgattcaaaaaacacgctatatctgca…
HIV205-VH-62	Productive	Immunoglobulin heavy chain variable region gene of plasmablast from HIV-infected individuals	tanatcnactttgcctttctctccacaggtgtccactcccaggtccaactgcacctcggttctatcgattgaattccaccatgggatggtcatgtatcatcctttttctagtagcaactgcaaccggtgtacattctgaggtgcagctggtggagtctgggggaggcttggtaaagcctggggggtcccttagagtctcctgtgtagcctctggtttcagtttcagtaatgcctggatgaactgggtccgccaggctccagggaaggggctggagtgggtcggccgtattaaaagcaaaactgatggtgggacaacagactacgctgcacccgtgaaaggcagattcaccatctcaagagatgattcaaaaaacacgctatatctgcaaatgaatagcc…
HIV205-VH-63	Productive	Immunoglobulin heavy chain variable region gene of plasmablast from HIV-infected individuals	tnnnnnncatcnactttgcctttctctccacaggtgtccactcccaggtccaactgcacctcggttctatcgattgaattccaccatgggatggtcatgtatcatcctttttctagtagcaactgcaaccggtgtacattctgaggtgcagctggtggagtctgggggaggcttggtccagcctggggggtccctaagactctcctgtgcagcctctggattcagcattagtggttattggatgagctgggtccgccaggctccagggaaggggctggagtgggtggccaacataaaacaagatggaagtgaaaagtactatgtgggctctgtgatgggccgattcaccatctccagagacaacgccaagacttcactgtatctgcaaatgaacaccct…
HIV205-VH-64	Productive	Immunoglobulin heavy chain variable region gene of plasmablast from HIV-infected individuals	anntanatcnactttgcctttctctccacaggtgtccactcccaggtccaactgcacctcggttctatcgattgaattccaccatgggatggtcatgtatcatcctttttctagtagcaactgcaaccggtgtacattctgaggtgcagctgttggagtctgggggaggcttggtacagcctggggggtccctgagactctcctgtgcagcccctggattcacctttagcagctatgccatggactgggtccgccaggctccagggaaggggctggagtgggtctcagttattagtgatagtggtggtaccacatactacgcagactccgtgaagggccggttcaccatctccagagacaattccaacaacacgctgtatctgcaaatgaacagcctga…
HIV205-VH-65	Productive	Immunoglobulin heavy chain variable region gene of plasmablast from HIV-infected individuals	tacatccactttgcctttctctccacaggtgtccactcccaggtccaactgcacctcggttctatcgattgaattccaccatgggatggtcatgtatcatcctttttctagtagcaactgcaaccggtgtacattctgaggtgcagctggtggagtctgggggaggcttggtacagcctggggggtccctgagactctcctgtgcagcccctggattcacctttagcagctatgccatggactgggtccgccaggctccagggaaggggctggagtgggtctcagttattagtgatagtggtggtaccacatactacgcagactccgtgaagggccggttcaccatctccagagacaattccaacaacacgctgtatctgcaaatgaacagcctgagag…
HIV205-VH-66	Productive	Immunoglobulin heavy chain variable region gene of plasmablast from HIV-infected individuals	anntccactttgcctttctctccacaggtgtccactcccaggtccaactgcacctcggttctatcgattgaattccaccatgggatggtcatgtatcatcctttttctagtagcaactgcaaccggtgtacattctgaggtgcagctgttggagtcgggcccaggactggtgaagccttcacagaccctgtccctcacctgcactgtctctggtggctccatcagcagtggtgattactactggagttggatccgccagcccccagggaagggcctggagtggattgggtacatctattacagtgggagcacctactacaacccgtccctcaagagtcgagttaccatatcggtagacacgtccaagaaccagttctccctgaagctgagctctgtgac…
HIV205-VH-67	Productive	Immunoglobulin heavy chain variable region gene of plasmablast from HIV-infected individuals	gnnntnnnntacatccactttgcctttctctccacaggtgtccactcccaggtccaactgcacctcggttctatcgattgaattccaccatgggatggtcatgtatcatcctttttctagtagcaactgcaaccggtgtacattctgaggtgcagctgttggagtctgggggaggcttggtgaagcctggggagtcccttagactctcctgtgtagcctctggatccactttcagtaacgcctacatgacctgggtccgccaggcgccagggaaggggccggagtggattgcccgtattagaaacaaagctcatggtgagacaacagactacgctgcacccgtggaaggcagattcaccatctcaagagatgattcaaaaagcactctgtatctgcaaa…
HIV205-VH-68	Productive	Immunoglobulin heavy chain variable region gene of plasmablast from HIV-infected individuals	tacatccactttgcctttctctccacaggtgtccactcccaggtccaactgcacctcggttctatcgattgaattccaccatgggatggtcatgtatcatcctttttctagtagcaactgcaaccggtgtacattccgaggtgcagctggtgcagtccgggggagacttagttcagccgggggggtccctgagactctcctgtgcagcctctggattcaccatcagtttttactggctgcactgggtccgccaggttccggggaaggggctggagtgggtctcacgtattggaagtgatgggggtgacataacttacgcggactccgtgaagggccgattcaccatctccagagacaacgccaagaacacgccgtatctgcaaatgaatagtctgagag…
HIV205-VH-69	Productive	Immunoglobulin heavy chain variable region gene of plasmablast from HIV-infected individuals	acatccactttgcctttctctccacaggtgtccactcccaggtccaactgcacctcggttctatcgattgaattccaccatgggatggtcatgtatcatcctttttctagtagcaactgcaaccggtgtacattccgaggtgcagctggtgcagtctgggggaggcttggtgaaccctggggggtcccttacactctcctgtgcagcctctggattcactttcactaaggcctggatgaactgggtccgccaggctccagggaaggggctggagtgggttggccgtgtcagaagcaagactgatggtgggacaacagacttcgctgcacccgtgaaaggcagattcaccatctcacgagatgattcaaaagacatggtgtatctgcaaatgaacagcct…
HIV205-VH-70	Productive	Immunoglobulin heavy chain variable region gene of plasmablast from HIV-infected individuals	anntccactttgcctttctctccacaggtgtccactcccaggtccaactgcacctcggttctatcgattgaattccaccatgggatggtcatgtatcatcctttttctagtagcaactgcaaccggtgtacattccgaggtgcagctggtgcagtctggggctgaggtgacgaagcctggggcctcagtgaaggtctcctgcaaggcttctggatacaccttcaccggctcctatatgcactgggtgcgacaggcccctggacaagggcttgagtggatgggatggatcaaccctaacagtggtgacacaaactatgcacagaagtttcagggcagggtcaccttgaccacggacacgtccatcagcacagcctacatggagttgagcaggctgacttc…
HIV205-VH-71	Productive	Immunoglobulin heavy chain variable region gene of plasmablast from HIV-infected individuals	catccactttgcctttctctccacaggtgtccactcccaggtccaactgcacctcggttctatcgattgaattccaccatgggatggtcatgtatcatcctttttctagtagcaactgcaaccggtgtacattccgaggtgcagctggtgcagtctggagcaaaggtgaaaaagcccggggagtctctgcaaatctcctgtaagggttctggagacagctttaacacctattggatcggctgggtgcgccagatgcccgggaaaggcctagaatggatggggatcatctatcctggtgactctgataccagatacagcccgtccttccaaggccaggtcaccatctcagccgacaagtccatcagcaccgcctacctgcagtggagcagcctgaaggcc…
HIV205-VH-72	Productive	Immunoglobulin heavy chain variable region gene of plasmablast from HIV-infected individuals	tacatccactttgcctttctctccacaggtgtccactcccaggtccaactgcacctcggttctatcgattgaattccaccatgggatggtcatgtatcatcctttttctagtagcaactgcaaaccggtgtacattccgaggtgcagctggtgcagtctggagcagaggtgaaaaagcccggggagtctctgcagatctcctgtaagggttctggagacagctttaacacctattggatcggctgggtgcgccagatgcccgggaaaggcctagaatggatggggatcatctatcctggtgactctgacaccagatacagcccgtccttccaaggccaggtcaccatctcagccgacaagtccatcagcaccgcctacctgcagtggagcagcctgaag…
HIV205-VH-73	Productive	Immunoglobulin heavy chain variable region gene of plasmablast from HIV-infected individuals	annnnnnnnnnnnnnntccactttgcctttctctccacaggtgtccactcccaggtccaactgcacctcggttctatcgattgaattccaccatgggatggtcatgtatcatcctttttctagtagcaactgcaaccggtgtacattccgaggtgcagctggtgcagtctgggggaggcttagtccagcctggggggtccctgagactctcctgtgcagcctctggattcacctttagtgactggtggatgaactgggtccgccaggctccagggagggggctggagtgggtggccctcataagcaaagatggaagtcagcaatactatgtggactctgtgaagggccgattcaccatctccagagacaacgccgagaactcactgtttctgcaaatga…
HIV205-VH-74	Productive	Immunoglobulin heavy chain variable region gene of plasmablast from HIV-infected individuals	gnnnnnannnacatccactttgcctttctctccacaggtgtccactcccaggtccaactgcacctcggttctatcgattgaattccaccatgggatggtcatgtatcatcctttttctagtagcaactgcaaccggtgtacattccgaggtgcagctggtgcagtctgggggaggcttagtccagcctggggggtccctgagactctcctgtgcagcctctggattcacctttagtgactggtggatgaactgggtccgccaggctccagggagggggctggagtgggtggccctcataagcaaagatggaagtcagcaatactatgtggactctgtgaagggccgattcaccatctccagagacaacgccaagaactcactgtttctgcaaatgaaca…
HIV205-VH-75	Productive	Immunoglobulin heavy chain variable region gene of plasmablast from HIV-infected individuals	tanntccactttgcctttctctccacaggtgtccactcccaggtccaactgcacctcggttctatcgattgaattccaccatgggatggtcatgtatcatcctttttctagtagcaactgcaaccggtgtacattccgaggtgcagctggtgcagtctgggggaggcttagtccagcctggggggtccctgagactctcctgtgcagcctctggattcacctttagtgactggtggatgaactgggtccgccaggctccagggagggggctggagtgggtggccctcataagcaaagatggaagtcagcaatactatgtggactctgtgaagggccgattcaccatctccagagacaacgccaagaactcactgtttctgcaaatgaacagcctgagag…
HIV205-VH-76	Productive	Immunoglobulin heavy chain variable region gene of plasmablast from HIV-infected individuals	tacatccactttgcctttctctccacaggtgtccactcccaggtccaactgcacctcggttctatcgattgaattccaccatgggatggtcatgtatcatcctttttctagtagcaactgcaaccggtgtacattccgaggtgcagctggtgcagtctggggctgagatgaagaagcctgggtcctcggtgaaagtctcctgcaaggcttctggaggcaccttcagttactatcctatccgctgggtgcgacaggcccctggacaagggcttgagtggatgggagacatcattcctatctctggttcgccaaactacgcacagaactttcagggcagagtcacttttaccgcggacagatccacgagcacagcctacatggagctgagcagcctgagat…
HIV205-VH-77	Productive	Immunoglobulin heavy chain variable region gene of plasmablast from HIV-infected individuals	anatccactttgcctttctctccacaggtgtccactcccaggtccaactgcacctcggttctatcgattgaattccaccatgggatggtcatgtatcatcctttttctagtagcaactgcaaccggtgtacattccgaggtgcagctggtgcagtctggggggggcttggtgaagccgggggggtcccttagactctcctgtgcagcctctggattcactttcagtaatacccggatgagctgggtccgccaggctccagggaaggggctggagtgggttggccgtataaaaaacaatcgtgatgctgggacaacagactacgctgcacccgtgaaaggcagattcaccgtctcaagagatgattcaaagagaacactgtatctggaaatgagcagcct…
HIV205-VH-78	Productive	Immunoglobulin heavy chain variable region gene of plasmablast from HIV-infected individuals	annnnnnnnnnnnnanntcnnctttgcctttctctccacaggtgtccactcccaggtccaactgcacctcggttctatcgattgaattccaccatgggatggtcatgtatcatcctttttctagtagcaactgcaaccggtgtacattccgaggtgcagtctggagcagaggtgaaaaagcccggggagtctctgaggatctcctgtaaggcttctggatacagcttttccaacttctggatcggctgggtgcgccaggtgcccggggaaggcctggagtggatggggatcctctatcccggtgactttgctaccagatacagcccgtccttccaaggccagatcaccatcacagccgacaagtccatcaacgccgcctacctacagtggggcagcctg…
HIV205-VH-79	Productive	Immunoglobulin heavy chain variable region gene of plasmablast from HIV-infected individuals	tcnnctttgcctttctctccacaggtgtccactcccaggtccaactgcacctcggttctatcgattgaattccaccatgggatggtcatgtatcatcctttttctagtagcaactgcaaccggtgtacattccgaggtgcagctggtgcagtggggcgcaggactgttgaggccttcggagaccctgtccctcacctgcgctgtgtctggtgggtccttcagtggttacttctggagctggatccgccagcccccagggaaggggctggagtggattggggaaggctatcatagtggaagcaccaacttcaacccgtccctcaagagtcgagtcaccatatcattagacacgtccaagagccagttctccctgaagttgagctctgtgaccgccgcgga…
HIV205-VH-80	Productive	Immunoglobulin heavy chain variable region gene of plasmablast from HIV-infected individuals	annnnnnnnnnanacatccactttgcctttctctccacaggtgtccactcccaggtccaactgcacctcggttctatcgattgaattccaccatgggatggtcatgtatcatcctttttctagtagcaactgcaaccggtgtacattccgaggtgcagctggtgcagtctggggctgaggtgaagaagcctggggcctcagtgaagatctcctgcaaggcttctggctacaccttcaccggcttcttaatccactggttgcgacaggcccctggacaaggccctgaatggatgggatggatcaaccctgacagcggagacacaaagtatgcatacaacttccaggacagggtcaccgtgaccggggacacgtccgtcaccacagcctacatggagctga…
HIV205-VH-81	Productive	Immunoglobulin heavy chain variable region gene of plasmablast from HIV-infected individuals	gnnnnnnnnanntccactttgcctttctctccacaggtgtccactcccaggtccaactgcacctcggttctatcgattgaattccaccatgggatggtcatgtatcatcctttttctagtagcaactgcaaccggtgtacattccgaggtgcagctggtgcagtctggggctgaggtgaggaagcctggggcctcagtgaaggtttcctgcaaggcatctggatacaccttcaccacctactttatgcactgggtgcgacaggcccctggacaagggcttgagtggctgggaatgatcaactctggtggtggtggcacaagctacgcacagaagttgcagggcagagtctccatgaccagggacacgtccacgagcacagtctacatggagctgagcag…
HIV205-VH-82	Productive	Immunoglobulin heavy chain variable region gene of plasmablast from HIV-infected individuals	acntcnactttgcctttctctccacaggtgtccactcccaggtccaactgcacctcggttctatcgattgaattccaccatgggatggtcatgtatcatcctttttctagtagcaactgcaaccggtgtacattccgaggtgcagctggtgcagtctggggggggcttggtccagccgggggggtccgtgagactctcctgtgcagcctctgaattcaccttcagtaattactggatgagttgggtccgccaggctccagggaaggggctggagtgggtggccaacataaaagaagatggaagtgagaagtactatttggactcggggaagggccgattcaccatctccagagacaacgccaacaactcactgtttctacaaataaacagtctgagagc…
HIV205-VH-83	Productive	Immunoglobulin heavy chain variable region gene of plasmablast from HIV-infected individuals	gnnnnnnnnnacatcnnctttgcctttctctccacaggtgtccactcccaggtccaactgcacctcggttctatcgattgaattccaccatgggatggtcatgtatcatcctttttctagtagcaactgcaaccggtgtacattccgaggtgcagctggtgcagtctggggctgaggtgaagaagcctgggtcctcggtgaaggtttcctgcaaggcctctggagacagtttcaccagctactatatgcactgggtgcgacaggcccctggacaagggcttgagtggatgggaataatcaaccctagtggtggtaccacaaactacgcacggaagttgcaggccagagtcaccatgaccagggacacgtccacgggcacagtctacatggacctgacca…
HIV205-VH-84	Productive	Immunoglobulin heavy chain variable region gene of plasmablast from HIV-infected individuals	gnnnnnnnnnanatcnnctttgcctttctctccacaggtgtccactcccaggtccaactgcacctcggttctatcgattgaattccaccatgggatggtcatgtatcatcctttttctagtagcaactgcaaccggtgtacattccgaggtgcagctggtgcagtctgggggaggcctggtacagcctggcaggtccctgagactctcctgtgtagcctctggattcacccttgataattatgccattcactgggtccggcaagctccagggaaggggctggagtgggtctcaggtcttaatttcggaaccggtaggatagactatgcagacactgtgaagggccgattcaccatctccagagacaacgccaagaactccttttatctgcaaatgaaca…
HIV205-VH-85	Productive	Immunoglobulin heavy chain variable region gene of plasmablast from HIV-infected individuals	anntccnctttgcctttctctccacaggtgtccactcccaggtccaactgcacctcggttctatcgattgaattccaccatgggatggtcatgtatcatcctttttctagtagcaactgcaaccggtgtacattccgaggtgcagctggtgcagtctggagcagaggtgaaagaggccggggagtctctgaagatctcctgtaaggcttctggttacaattttggcatctactggatcacctgggtgcgccagatgcccggggaaggcctggagtggatgggaatggtctttcctggtgactctgataccagatacagcccgtccttccaaggccacgtcaccatttcagccgacgagcccacccgcaccgcctacctggagttaaacaagctgaaggc…
HIV205-VH-86	Productive	Immunoglobulin heavy chain variable region gene of plasmablast from HIV-infected individuals	anntccactttgcctttctctccacaggtgtccactcccaggtccaactgcacctcggttctatcgattgaattccaccatgggatggtcatgtatcatcctttttctagtagcaactgcaaccggtgtacattccgaggtgcagctggtgcagtctggagcagaggtgaaagaggccggggagtctctgaagatctcctgtaaggcttctggttacaattttggcatctactggatcacctgggtgcgccagatgcccggggaaggcctggagtggatgggaatggtctttcctggtgactctgataccagatacagcccgtccttccaaggccacgtcaccatttcagccgacgagcccacccgcgccgcctacctggagttaaacaagctgaaggc…
HIV205-VH-87	Productive	Immunoglobulin heavy chain variable region gene of plasmablast from HIV-infected individuals	tcnactttgcctttctctccacaggtgtccactcccaggtccaactgcacctcggttctatcgattgaattccaccatgggatggtcatgtatcatcctttttctagtagcaactgcaaccggtgtacattccgaggtgcagctggtgcagtccgggggagacttggtacagccagggcggtccctgagactctcctgtctaatatctgggttcacctttgctgattatggcatggggtggttccgccaggctccagggacggggccggagtggctaatattcattagaagcaaaatttatggtgggacaatagagaccgccgcgtctgtgagagggagattcaccatctcaagagatgattccaatagcatcgcctatcttcaattgaacagcctgaa…
HIV205-VH-88	Productive	Immunoglobulin heavy chain variable region gene of plasmablast from HIV-infected individuals	tanntccactttgcctttctctccacaggtgtccactcccaggtccaactgcacctcggttctatcgattgaattccaccatgggatggtcatgtatcatcctttttctagtagcaactgcaaccggtgtacattccgaggtgcagctggtgcagtctgggggaggcgtgggccagcctgggaggtccctgagactctcctgtgcagcctctggattcaccttcaatacccatggcatgcactgggtccgccaggccccaggcaaggggctggagtgggtggcacttatatcatatgatggaagtaataaatactatgcagactccgtgaagggccgattcaccatctccagagacaattccaagaacacgctgtatctgcaaatgaacagcctgagag…
HIV205-VH-89	Productive	Immunoglobulin heavy chain variable region gene of plasmablast from HIV-infected individuals	anatcnactttgcctttctctccacaggtgtccactcccaggtccaactgcacctcggttctatcgattgaattccaccatgggatggtcatgtatcatcctttttctagtagcaactgcaaccggtgtacattccgaggtgcagctggtgcagtctgggggaggcttggtccagcctggagggtccctgagactctcctgtgaagcctctggattccccttcagtgaccactacatagactgggtccgccaggctccaggggaggggctggagtgggttggccgtattagaaacaaagctaggcgtttcaccacagactacgccgcgtctgtgaagggcagattcaccatctcaagagatgcttcaaagagctctgcatatcttcaaatgaacagcct…
HIV205-VH-90	Productive	Immunoglobulin heavy chain variable region gene of plasmablast from HIV-infected individuals	tanntccactttgcctttctctccacaggtgtccactcccaggtccaactgcacctcggttctatcgattgaattccaccatgggatggtcatgtatcatcctttttctagtagcaactgcaaccggtgtacattccgaggtgcagctggtgcagtctggggcggaagtgaagaagcccggggagtctctgaagatctcctgtcagggttctggatacaactttaccaattactggatcgcctgggtgcgccagatgcccgggaaaggcctggagtggatggggatcatctatcctgatgactctgataccagatacagcccgtccttccaaggccaggtcaccatttcagccgacaggtccatcaacacctcctacctgcagtggagcagactgaagg…
HIV205-VH-91	Productive	Immunoglobulin heavy chain variable region gene of plasmablast from HIV-infected individuals	gnannnnnnnanntccactttgcctttctctccacaggtgtccactcccaggtccaactgcacctcggttctatcgattgaattccaccatgggatggtcatgtatcatcctttttctagtagcaactgcaaccggtgtacattccgaggtgcagctggtgcagtctgggggagacttggtaaagcctggggggtcccttagactctcctgtgaaatgtctggattcactttcaataccgcctggatgagctgggtccgccaggctccagggaaggggctggagtggcttggccgtattaaaagtaaaattgatggtgggacagcagactacggtgcacccgtgaaaggcagattcaccatctcaaaagatgattcaaaaaacacgctgtatctgcaaa…
HIV205-VH-92	Productive	Immunoglobulin heavy chain variable region gene of plasmablast from HIV-infected individuals	annnnnnnnnnnnnnnnnntccactttgcctttctctccacaggtgtccactcccaggtccaactgcacctcggttctatcgattgaattccaccatgggatggtcatgtatcatcctttttctagtagcaactgcaaccggtgtacattccgaggtgcagctggtgcagtctggggctgaggtgaagaagcctgggtcctcggtgaaggtctcttgcagggcttctggaggcactttcagcaattacgctatcacctggattcgacaggcccctggacaagggcttgagtgcatgggacagatcatccctatgtttggtacaacacactacgcacagaagttccagggcagagtcacgattaccgcggacgagtccacgagcacagtctacatggagc…
HIV205-VH-93	Productive	Immunoglobulin heavy chain variable region gene of plasmablast from HIV-infected individuals	ananatccactttgcctttctctccacaggtgtccactcccaggtccaactgcacctcggttctatcgattgaattccaccatgggatggtcatgtatcatcctttttctagtagcaactgcaaccggtgtacattccgaggtgcagctggtgcagtctggggctgaggtgaagaagcctgggtcctcggtgaaggtctcttgcagggcttctggaggcactttcagcaattacgctatcacctggattcgacaggcccctggacaagggcttgagtgcatgggacagatcatccctatgtttggtacaacacactacgcacagaagttccagggcagggtcacgattaccgcggacgagtccacgagcacagtctacatggagctgagcagcctcaga…
HIV205-VH-94	Productive	Immunoglobulin heavy chain variable region gene of plasmablast from HIV-infected individuals	gnnnnnnnnnnntccactttgcctttctctccacaggtgtccactcccaggtccaactgcacctcggttctatcgattgaattccaccatgggatggtcatgtatcatcctttttctagtagcaactgcaaccggtgtacattccgaggtgcagctggtgcagtctggggggggcttggtgaagccgggggggtcccttagactctcctgtgcagcctctggattcactttcagtaatacccggatgagctgggtccgccaggctccagggaaggggctggagtgggttggccgtataaaaaacaatcgtgatgctgggacaacagactacgctgcacccgtgaaaggcagattcaccgtctcaagagatgattcaaagagaacactgtatctggaaat…
HIV205-VH-95	Productive	Immunoglobulin heavy chain variable region gene of plasmablast from HIV-infected individuals	annnnnnnnnannnanntcnnctttgcctttctctccacaggtgtccactcccaggtccaactgcacctcggttctatcgattgaattccaccatgggatggtcatgtatcatcctttttctagtagcaactgcaaccggtgtacattccgaggtgcagctggtgcagtctggggcggcttggtccagcctggggggtccctgagactctcctgtgtagcctctggattcacctttagcagctattctctgacatgggtccgccaggctccagggaaggggctggagtgggtctcaggttttgatagtgctgataatgcgcactacgcagactccgtgaagggccgcttcaccatctccagagacaattccaagaacacgctctatctgcaaatgaaca…
HIV205-VH-96	Productive	Immunoglobulin heavy chain variable region gene of plasmablast from HIV-infected individuals	anntccactttgcctttctctccacaggtgtccactcccaggtccaactgcacctcggttctatcgattgaattccaccatgggatggtcatgtatcatcctttttctagtagcaactgcaaccggtgtacattccgaggtgcagctggtgcagtctgggggcggcttggtccagcctggggggtccctgagactctcctgtgtagcctctggattcacctttagcagctattctctgacatgggtccgccaggctccagggaaggggctggagtgggtctcaggttttgatagtgctgataatgcgcactacgcagactccgtgaagggccgcttcaccatctccagagacaattccaagaacacgctctatctgcaaatgaacagcctgacagccgg…
HIV205-VH-97	Productive	Immunoglobulin heavy chain variable region gene of plasmablast from HIV-infected individuals	anntcnnctttgcctttctctccacaggtgtccactcccaggtccaactgcacctcggttctatcgattgaattccaccatgggatggtcatgtatcatccttttctagtagcaactgcaaccggtgtacattccgaggtgcagctggtgcagtctggggggggcttggtgaagccgggggggtcccttagactctcctgtgcagcctctggattcactttcagtaatacccggatgagctgggtccgccaggctccagggaaggggctggagtgggatggccgtataaaaaacaatcgtgatgctgggacaacagactacgctgcacccgtgaaaggcagattcgccgtctcaagagatgattcaaagagaacactgtatctggaaatgagcagcctg…
HIV205-VH-98	Productive	Immunoglobulin heavy chain variable region gene of plasmablast from HIV-infected individuals	annnnnntacntccactttgcctttctctccacaggtgtccactcccaggtccaactgcacctcggttctatcgattgaattccaccatgggatggtcatgtatcatcctttttctagtagcaactgcaaccggtgtacattccgaggtgcagctggtgcagtctgggactgaggtgaagaagcccggggcctctgtgaaggtctcctgccagccttctggacacatcgtcgtcggcttttatctacactgggtgcgacaggcccctggacaaggccttgagtggatgggatggattaaccccaacactggtggttcaaacactgcacaacagtttcagggcagggtctccatgaccagggacacgtcaactaagacagtctacatggaattgaacaaa…
HIV205-VH-99	Productive	Immunoglobulin heavy chain variable region gene of plasmablast from HIV-infected individuals	tanntccactttgcctttctctccacaggtgtccactcccaggtccaactgcacctcggttctatcgattgaattccaccatgggatggtcatgtatcatcctttttctagtagcaactgcaaccggtgtacattccgaggtgcagctggtgcagtctggggctgacgtgaggaagcctggggcctcagtgaaggtctcctgccaggcttctggatacaccttcaccgacaactatatgcactgggtgcgacaggcccctggacaagggcttgagtggatgggatggatcatccctaacagtggtgacacaaagactgcacagaagtttcagggcagggtcaccatgaccagggacacgtccctcagtactgcctacatggagctgaggtggctgagat…
HIV205-VH-100	Productive	Immunoglobulin heavy chain variable region gene of plasmablast from HIV-infected individuals	acatccactttgcctttctctccacaggtgtccactcccaggtccaactgcacctcggttctatcgattgaattccaccatgggatggtcatgtatcatcctttttctatagcaactgcaaccggtgtacattccgaggtgcagctggtgcagtctggaggaggcttgatccaggctggggagtccctgagactctcctgtgcagcctctgggttcagcgtcagtaccacctacgtaaactgggtccgtcaggctccagggcaggggctggagtgggtctctgttattcatagcggtggcaccacatcgtacgcagactccgtgaagggccgattcaccatgtccagggacaattccaagaacacggtatatcttctaatggccaccctgagaaccgag…
HIV205-VH-101	Productive	Immunoglobulin heavy chain variable region gene of plasmablast from HIV-infected individuals	anntnnnnnnnnnnnnnnntccactttgcctttctctccacaggtgtccactcccaggtccaactgcacctcggttctatcgattgaattccaccatgggatggtcatgtatcatcctttttctagtagcaactgcaaccggtgtacattccgaggtgcagctggtgcagtctgggggaggcttagttcagcctggggggtccctgagactctcctgtgcagcctctggattcactttcagtagctcctggatgcactgggtccgccaagctccagggaaggggcttatgtgggtctcacgtattaatcctgatgggagttacacaagatacgcgaactccgtgaagggccgattcaccatctccagagacaatgccaagaacaccctgtatctgcaaa…
HIV205-VH-102	Productive	Immunoglobulin heavy chain variable region gene of plasmablast from HIV-infected individuals	annnnnnnnnnnnnnntcnnctttgcctttctctccacaggtgtccactcccaggtccaactgcacctcggttctatcgattgaattccaccatgggatggtcatgtatcatcctttttctagtagcaactgcaaccggtgtacattccgaggtgcagctggtgcagtctggagcagaggtgaaaaagcccggggagtctctgaagatctcctgtaaggggtctggatacagcttcagttcttactggatcggctgggtgcgccaggtgcccgggaagggcctggagtgggtggggctcgtctctcctgttggctccgcccccagatactccccgtccttccgaggccaggtcaccatgtcagccgacaagtccataaccaccgtctacctacagttga…
HIV205-VH-103	Productive	Immunoglobulin heavy chain variable region gene of plasmablast from HIV-infected individuals	annnnnnnnnnnnnnntccactttgcctttctctccacaggtgtccactcccaggtccaactgcacctcggttctatcgattgaattccaccatgggatggtcatgtatcatcctttttctagtagcaactgcaaccggtgtacattccgaggtgcagctggtgcagtctggggcagaggtgaaaaagcccggggagtctctgaagatctcctgtaaggggtctggatacagcttcagttcttactggatcggctgggtgcgccaggtgcccgggaagggcctggagtgggtggggctcgtctctcctgttggctccgcccccagatactccccgtccttccgaggccaggtcaccatgtcagccgacaagtccataaccaccgtctacctacagttga…
HIV205-VH-104	Productive	Immunoglobulin heavy chain variable region gene of plasmablast from HIV-infected individuals	annnnnnnnnnnnnnntccactttgcctttctctccacaggtgtccactcccaggtccaactgcacctcggttctatcgattgaattccaccatgggatggtcatgtatcatcctttttctagtagcaactgcaaccggtgtacattccgaggtgcagctggtgcagtctgggggaggcttggtgcagcctggggggtccctaagactctcctgtgaagcctctggattcagctttagtaattatgccatgagctgggtccgccaggctccagggaaggggctggagtgggtctcaggtattactgagagtggtgatgacacatactatgcacactccgcgaagggccggttcaccatctccagagacaattccaagaacacactgtatctgcaaatga…
HIV205-VH-105	Productive	Immunoglobulin heavy chain variable region gene of plasmablast from HIV-infected individuals	annnnnnnnnnnnnanatccactttgcctttctctccacaggtgtccactcccaggtccaactgcacctcggttctatcgattgaattccaccatgggatggtcatgtatcatcctttttctagtagcaactgcaaccggtgtacattccgaggtgcagctggtgcagtctggggctgaggtgaagaagcctggggcctcagtgaaggtttcctgcaaggcatctggatacaccttcagcacctactggatgtactgggcgcgacaggcccctggacaagggattgagtggatgggaataatcaatacaagtgttggtagcacaagatacgcacagaagttccagggcagagtcaccatgactagggacacgtccacgagcacagtctacatggagctg…
HIV205-VH-106	Productive	Immunoglobulin heavy chain variable region gene of plasmablast from HIV-infected individuals	gnnnnnnnnanntcnnctttgcctttctctccacaggtgtccactcccaggtccaactgcacctcggttctatcgattgaattccaccatgggatggtcatgtatcatcctttttctagtagcaactgcaaccggtgtacattccgaggtgcagctggtgcagtctggggggggcttggtgaagccgggggggtcccttagactctcctgtgcagcctctggattcactttcagtaatacccggatgagctgggtccgccaggctccagggaaggggctggagtgggttggccgtataaaaaacaatcgtgatgctgggacaacagactacgctgcacccgtgaaaggcagattcaccgtctcaagagatgattcaaagagaacactgtatctggaaat…
HIV205-VH-107	Productive	Immunoglobulin heavy chain variable region gene of plasmablast from HIV-infected individuals	anntcnnctttgcctttctctccacaggtgtccactcccaggtccaactgcacctcggttctatcgattgaattccaccatgggatggtcatgtatcatcctttttctagtagcaactgcaaccggtgtacattccgaggtgcagctggtgcagtctgggggagacttggtacagcctggcaggtccctgagactctcctgtgaaacctctggattcacctttgatgattatggcatgcactgggtccggcaagctccagggaagggcctggagtgggtcgcaggtattaattggaatagtcgtaacataggctattcggattctgtgaagggccgattcatcatctccagagacaacgccaagagctccctgtatctccaaatgaacggtctgagggc…
HIV205-VH-108	Productive	Immunoglobulin heavy chain variable region gene of plasmablast from HIV-infected individuals	tnnnnnnnnanatcnnctttgcctttctctccacaggtgtccactcccaggtccaactgcacctcggttctatcgattgaattccaccatgggatggtcatgtatcatcctttttctagtagcaactgcaaccggtgtacattccgaggtgcagctggtgcagtccgggggaggcttagttcagcctggggggtccctgagactctcctgtgcagcctctggattcaccttcagtagttactggatgcactgggtccgccaagctccagggaagggcctggtgtgggtctcacgtattaatagtgatggaaataacgcaatctacgcggactccgtgaagggccgattcaccgtctccagacacaatgccgaaaacaccctgtatctgcaaatgaacac…
HIV205-VH-109	Productive	Immunoglobulin heavy chain variable region gene of plasmablast from HIV-infected individuals	tacatccactttgcctttctctccacaggtgtccactcccaggtccaactgcacctcggttctatcgattgaattccaccatgggatggtcatgtatcatcctttttctagtagcaactgcaaccggtgtacattccgaggtgcagctggtgcagtctggggctgaggtgaagaagcctgggtcgtcaataaaggtctcctgcaagagttctggaggcaccttcagcagctctgctatcagctgggtgcgacaggcccctggacaagggcttgagtgggtgggaggaatcatccctatatttgattcagcgaggtacgcacagaagttccagggcagagtcaccattaccgcggacagatccacggccacatcgtacatggagatgaccagcctgacat…
HIV205-VH-110	Productive	Immunoglobulin heavy chain variable region gene of plasmablast from HIV-infected individuals	tccactttgcctttctctccacaggtgtccactcccaggtccaactgcacctcggttctatcgattgaattccaccatgggagtcatgtatcatcctttttctagtagcaactgcaaccggtgtacattccgaggtgcagctggtgcagtctgggggaggcgtggtccagcctgggaggtccctgagactctcctgtgcagcctctggattccggttcagtacctatggcatgcactgggtccgccaggctccaggcaaggggctggagtgggtggcaactatctggtatgatggaagtaacaaatactatgcagactccgtgaagggccgattcaccatctccagagacaatttcaagaacaccctctatctgcaaatgaacagcctgagagccgagg…
HIV205-VH-111	Productive	Immunoglobulin heavy chain variable region gene of plasmablast from HIV-infected individuals	tccactttgcctttctctccacaggtgtccactcccaggtccaactgcacctcggttctatcgattgaattccaccatgggatggtcatgtatcatcctttttctagtagcaactgcaaccggtgtacattccgaggtgcagctggtgcagtctggagcagagttgaaaaagcccggggagtctcttaagatctcctgtgaggcctctggatataaattcagcgactactggatcggctgggtgcgccagatgcccgggaaaggtctggagtggatgggactcatctatcctggcgactctgataccaaatatagcccgtccttccaaggccaggtcaccatctcagccgacaagtccatcaataccgcctacctacactggagcgacctgaaggcctc…
HIV205-VH-112	Productive	Immunoglobulin heavy chain variable region gene of plasmablast from HIV-infected individuals	gnnnnnnnnnnnnntcnnctttgcctttctctccacaggtgtccactcccaggtccaactgcacctcggttctatcgattgaattccaccatgggatggtcatgtatcatcctttttctagtagcaactgcaaccggtgtacattccgaggtgctgctggtgcagtccgggggaggcttagttcagcctggggggtccctgagactctcctgtgcagcctctggattcaccttcagtacctactggatgcactgggtccgccaagctccagggaaggggctggtgtgggtctcacgtattaacactgatgggagtggcacaagctacgcggactccgtgaagggccgattcaccatctccagggacaacgccaagaacacgctgtatctgcaaatgaac…
HIV205-VH-113	Productive	Immunoglobulin heavy chain variable region gene of plasmablast from HIV-infected individuals	cnnnnnananntccactttgcctttctctccacaggtgtccactcccaggtccaactgcacctcggttctatcgattgaattccaccatgggatggtcatgtatcatcctttttctagtagcaactgcaaccggtgtacattccgaggtgcagctggtgcagtctggggctgaggtgaagaagcctggggcctcagtgaagatctcctgcaaggcttctggctacaccttcaccggcttcttaatccactggttgcgacaggcccctggacaaggccctgaatggatgggatggatcaaccctgacagcggagacacaaagtatgcatacaacttccaggacagggtcaccgtgaccagggacacgtccgtcaccacagcctacatggagctgagcgga…
HIV205-VH-114	Productive	Immunoglobulin heavy chain variable region gene of plasmablast from HIV-infected individuals	acatcnactttgcctttctctccacaggtgtccactcccaggtccaactgcacctcggttctatcgattgaattccaccatgggatggtcatgtatcatcctttttttagtagcaactgcaaccggtgtacattccgaggtgcagctggtgcagtctgggggaggcttggtacagccgggggggtcccttagactctcctgtgcagcctctggattcacctttagcagcttcgccatgagctgggtccgccagggtccaggaaaggggctggagtgggtcgcaaccattagtccaagtggtggtgacacatactacgcagactccgtgaagggccaactcaccatctccagagacaattccaagaacacactatatctggaaatgaagagcctgagagc…
HIV205-VH-115	Productive	Immunoglobulin heavy chain variable region gene of plasmablast from HIV-infected individuals	anatccnctttgcctttctctccacaggtgtccactcccaggtccaactgcacctcggttctatcgattgaattccaccatgggatggtcatgtatcatcctttttctagtagcaactgcaaccggtgtacattccgaggtgcagctggtgcagtctggaacagaggtgaaaaagcccggggagtctctgaagatctcctgtaagggttctggatacacctttaccacctactggatcggctgggtgcgccaaatgcccgggaaaggcctggagtggatggggatcatctatcctggtgactctgataccagatacagcccgtccttccaaggccaggtcaccatctcagccgacaagtccatcaacaccgcctacctgcagtggaggagcctgaaggc…
HIV205-VH-116	Productive	Immunoglobulin heavy chain variable region gene of plasmablast from HIV-infected individuals	tanntccactttgcctttctctccacaggtgtccactcccaggtccaactgcacctcggttctatcgattgaattccaccatgggatggtcatgtatcatcctttttctagtagcaactgcaaccggtgtacattccgaggtgcagctggtgcagtctgggggaggcttggtacagcctggggggtccctgacactctcctgtgcagcctcgggattcaccttcaatacctatgccatgatgtgggtccgccaggctccagggaaggggctggaatggctttcatacattagtggtactactcctaccatatattatgcagactctgtgaagggccgattcaccatccccagagacaatgccaagaactctctctatcaggaaatgagaagcctgagaa…
HIV205-VH-117	Productive	Immunoglobulin heavy chain variable region gene of plasmablast from HIV-infected individuals	annnnnnnacatccactttgcctttctctccacaggtgtccactcccaggtccaactgcacctcggttctatcgattgaattccaccatgggatggtcatgtatcatcctttttctagtagcaactgcaaccggtgtacattccgaggtgcagctggtgcagtctggggggggcttggtgaagccgggggggtcccttagactctcctgtgcagcctctggattcactgtcagtaatacccggatgagctgggtccgccaggctccagggaaggggctggagtgggttggccgtatagaaaacaatcgtgatgctgggacaacagactacgctgcacccgtgaaaggcagattcaccgtctcaagagatgattcaaagagaacactgtatctggaaatg…
HIV205-VH-118	Productive	Immunoglobulin heavy chain variable region gene of plasmablast from HIV-infected individuals	anntccactttgcctttctctccacaggtgtccactcccaggtccaactgcacctcggttctatcgattgaattccaccatgggatggtcatgtatcatcctttttctagtagcaactgcaaccggtgtacattccggggtgcagctggtgcagtctgggggaaacttggtacagcctggcaggtccctgagactctcctgtgcagcctctggattcagctttgaagatcataccatgcactgggtccggcaagctccagggaaggccctggagtgggtctcaggtattacttggaatagtgacaccatagcctatgcggactctgtgaggggccgattcaccatctccagagacaacgccaagaactccctgtatctgcaaatgaacaatctgagacc…
HIV205-VH-119	Productive	Immunoglobulin heavy chain variable region gene of plasmablast from HIV-infected individuals	acatccactttgcctttctctccacaggtgtccactcccaggtccaactgcacctcggttctatcgattgaattccaccatgggatggtcatgtatcatcctttttctagtagcaactgcaaccggtgtacattccgaggtgcagctggtgcagtctggggctgaggtgaagaagccgggggcctcagtgaaggtctcctgcaaggcttctggatacagcttcaccggctatgatatcaactgggtgcgacaggtcactggacaagggcttgagtggatgggatggatgaaccctaatagtggtaacacaggctatgcacagaagttccagggcagagtcaccatgactagggatacctccataagcacagcctacatggagctgagcagcctgagatc…
HIV205-VH-120	Productive	Immunoglobulin heavy chain variable region gene of plasmablast from HIV-infected individuals	tanntccactttgcctttctctccacaggtgtccactcccaggtccaactgcacctcggttctatcgattgaattccaccatgggatggtcatgtatcatcccttttctagtagcaactgcaaccggtgtacattccgaggtgcagctggtgcagtctgggggaggcttggtaaagcctggggggtcccttagactctcctgtgcagcctctggattcactttcagtaacgcctggatgagctgggtccgccaggctccagggaaggggctggagtgggttggccgtgttaaaaccaaaactgaaggtgggacaacagactacgctgcacccgtgaaaggcagattcaccatctccagagatgattcaaaaaacacgctctatctgcaaatgcacagcc…
HIV205-VH-121	Productive	Immunoglobulin heavy chain variable region gene of plasmablast from HIV-infected individuals	acatccactttgcctttctctccacaggtgtccactcccaggtccaactgcacctcggttctatcgattgaattccaccatgggatggtcatgtatcatcctttttctagtagcaactgcaaccggtgtacattccgaggtgcacctggtgcagtctgggggaggcttggtaaagcccggggggtcccttagactctcctgtgcagcctctggattcactttcagtaacgcctggatgagctgggtccgccaggctccagggaaggggctggagtgggttggccgtgttagacataaaagtaagagttacaccacagaatacgccgcgcctgtgaaaggcagattcatcatctcaagagatgattcgaagaactcagtatatctggaaatgaacagcct…
HIV205-VH-122	Productive	Immunoglobulin heavy chain variable region gene of plasmablast from HIV-infected individuals	anntccactttgcctttctctccacaggtgtccactcccaggtccaactgcacctcggttctatcgattgaattccaccatgggatggtcatgtatcatcctttttctagtagcaactgcaaccggtgtacattccgaggtgcagctggtgcagtctggggctgaggggaagaagcctggggcctctgtgagggtttcctgcaaggcttctggatacaccttcaccaactactatatacactgggtgcgacaggcccctggacaagggcttgagtggatgggaatggtcaaccctagtggaggtggcacaagctacgcacaaagattgcagggcagaatcaccatgaccagggacacgtccacgagcacggtctttatggacctgagcagcctgagacc…
HIV205-VH-123	Productive	Immunoglobulin heavy chain variable region gene of plasmablast from HIV-infected individuals	tccactttgcctttctctccacaggtgtccactcccaggtccaactgcacctcggttctatcgattgaattccaccatgggatggtcatgtatcatcctttttctagtagcaactgcaaccggtgtacattccgaggtgcagctggtgcagtctggggctgaggtgaagaagcctggggcctcagtgaaggtctcctgcaaggcttctggatacgccttcaccggctactatattcactgggtgcgacaggcccctggacaagggcttgagtggatgggatggatcaaccctgccagtggtgccccaaattatgcaccggcgtttcagggcagggtcaccttcaccagcgacacgtccattaccacagcgtccatggaactgaacagtctgacatctga…
HIV205-VH-124	Productive	Immunoglobulin heavy chain variable region gene of plasmablast from HIV-infected individuals	tccactttgcctttctctccacaggtgtccactcccaggtccaactgcacctcggttctatcgattgaattccaccatgggatggtcatgtatcatcctttttctagtagcaactgcaaccggtgtacattccgaggtgcagctggtgcagtccgggggagacttagttcagccgggggggtccctgagactctcctgtgcagcctctggattcaccttccgtgaccactggatacactgggtccgccaacttccagggaaagggctggtctgggtctcccgtattaattttgatgggagtgacacagcctacgcggactccgtgaagggccgattcaccgtctccagagacaacgccaagaacacgttgtatctacagatgaatagtctgagagccga…
HIV205-VH-125	Productive	Immunoglobulin heavy chain variable region gene of plasmablast from HIV-infected individuals	acatccactttgcctttctctccacaggtgtccactcccaggtccaactgcacctcggttctatcgattgaattccaccatgggatggtcatgtatcatcctttttctagtagcaactgcaaccggtgtacattccgaggtgcagctggtgcagtccgggggagacttagttcagccgggggggtccctgagactctcctgtgcagcctctggattcaccttccgtgaccactggatacactgggtccgccaacttccagggaaagggctggtctgggtctcccgtattaattttgatgggagtgacacagcctacgcggactccgtgaagggccgattcaccgtctccagagacaacgccaagaacacgttgtatctacagatgaatagtctgagagc…
HIV205-VH-126	Productive	Immunoglobulin heavy chain variable region gene of plasmablast from HIV-infected individuals	anntccactttgcctttctctccacaggtgtccactcccaggtccaactgcacctcggttctatcgattgaattccaccatgggatggtcatgtatcatcctttttctagtagcaactgcaaccggtgtacattccgaggtgcagctggtgcagtctgggggaggcgtgggccagcctgggaggtccctgagactctcctgtgcagcctctggattcaccttcaatacctatggcatgcactgggtccgccaggctccaggcaaggggctggagtgggtggcacttatatcatatgatggaagtaataaatactatgcagactccgtgaagggccgattcaccatctccagagacaattccaagaacacgctgtatctgcaaatgaacagcctgagagc…
HIV205-VH-127	Productive	Immunoglobulin heavy chain variable region gene of plasmablast from HIV-infected individuals	anatccactttgcctttctctccacaggtgtccactcccaggtccaactgcacctcggttctatcgattgaattccaccatgggatggtcatgtatcatcctttttctagtagcaactgcaaccggtgtacattccgaggtgcagctggtgcagcctggggcagaggtgaaaaagcccggggagtctctgaagatctcctgtaagggttctggatatagttttacgacctactggatcggctgggtgcgccagatgcccgggaaaggcctggagtggatggggatcatctatcctgatgactctgataccagatacagtccgtccttcgaaggccaggtcaccatctcagccgacaagtccaccagcttcgtctacctgcagtggaacagcctgaaggc…
HIV205-VH-128	Productive	Immunoglobulin heavy chain variable region gene of plasmablast from HIV-infected individuals	tccactttgcctttctctccacaggtgtccactcccaggtccaactgcacctcggttctatcgattgaattccaccatgggatggtcatgtatcatcctttttctagtagcaactgcaaccggtgtacattccgaggtgcagctggtgcagtctggggctgaggtgacgaagcctggggcctcagtgaaggtctcctgcaaggcttctggatacaccttcaccggctcctatatgcactgggtgcgacaggcccctggacaagggcttgagtggatgggatggatcaaccctaacagtggtgacacaaactatgcacagaagtttcagggcagggtcaccttgaccacggacacgtccatcagcacagcctacatggagttgagcaggctgacttctga…
HIV205-VH-129	Productive	Immunoglobulin heavy chain variable region gene of plasmablast from HIV-infected individuals	ananntccactttgcctttctctccacaggtgtccactcccaggtccaactgcacctcggttctatcgattgaattccaccatgggatggtcatgtatcatcctttttctagtagcaactgcaaccggtgtacattccgaggtgcagctggtgcagtctggggctgaggggaagaagcctgggtcctcggcgaaggtctcctgcaaggcttcaggaggcaccttcagcacctatgctttcagctgggtgcgacaggcccctggacaagggctcgagtggataggaggaatcattcctttccttggcacatcaaactacgcacagaagttccagggcagagtcacgattaccgcggacaaatccaggagcatagcctacatggaggtgaccagcctgaga…
HIV205-VH-130	Productive	Immunoglobulin heavy chain variable region gene of plasmablast from HIV-infected individuals	tccnctttgcctttctctccacaggtgtccactcccaggtccaactgcacctcggttctatcgattgaattccaccatgggatggtcatgtatcatcctttttctagtagcaactgcaaccggtgtacattccgaggtgcagctggtgcagtctggagctgaggtgaagaagcctggggcctcagtgaaggactcctgcaaggcttctggttacacctttaccagctatagtttcacctgggtgcgacaggcccctggacaggggcttgagtggatgggatggatcagcacttacaatggtaacacaaggtatgcacagaggctccagggcagagtcaccatgactacagacacatccacgagcacagcctacatggagctgaggagcctgagatctga…
HIV205-VH-131	Productive	Immunoglobulin heavy chain variable region gene of plasmablast from HIV-infected individuals	cnnnnnnnacntccactttgcctttctctccacaggtgtccactcccaggtccaactgcacctcggttctatcgattgaattccaccatgggatggtcatgtatcatcctttttctagtagcaactgcaaccggtgtacattctgaggtgcagctggtggagtctgggggaggcgtggtccagcctgggaggtccctgagactctcctgtgcagcctctggattcaccttcagtagctatggcatgcactgggtccgccaggctccaggcaaggggctggagtgggtggcagttatatcatatgatggaagtaataaatacttttcagactctgtgaagggccgattcaccatctccagagacaattccaagaacacgctgtatctgcaaatgaacagc…
HIV205-VH-132	Productive	Immunoglobulin heavy chain variable region gene of plasmablast from HIV-infected individuals	antacatcnactttgcctttctctccacaggtgtccactcccaggtccaactgcacctcggttctatcgattgaattccaccatgggatggtcatgtatcatcctttttctagtagcaactgcaaccggtgtacattccgaggtgcagctggtgcagtctgggggaggcttggtcaagcctggagggtccctgagactctcctgtgcagcctctggattcaccttcagtgactactacatgacctggatccgccaggctccagggaaggggctggagtgggtttcatatgttggtgagagtggttctcgtaaataccacgcagactctgtgaggggccgattcaccatttccagggacaacgccaagaactcactgtttctgcaaatgaacagcctgag…
HIV205-VH-133	Productive	Immunoglobulin heavy chain variable region gene of plasmablast from HIV-infected individuals	tanntccactttgcctttctctccacaggtgtccactcccaggtccaactgcacctcggttctatcgattgaattccaccatgggatggtcatgtatcatcctttttctagtagcaactgcaaccggtgtacattctgaggtgcagctggtggagtctgggggaggcttggtcaagcctggagggtccctgagactctcctgtgcagcctctggattcaccttcagtgactactacatgacctggatccgccaggctccagggaaggggctggagtgggtttcatatgttggtgagagtggttctcgtaaataccacgcagactctgtgaggggccgattcaccatttccagggacaacgccaagaactcactgtttctgcaaatgaacagcctgagag…
HIV205-VH-134	Productive	Immunoglobulin heavy chain variable region gene of plasmablast from HIV-infected individuals	gnnnnnnnnnnnnntccactttgcctttctctccacaggtgtccactcccaggtccaactgcacctcggttctatcgattgaattccaccatgggatggtcatgtatcatcctttttctagtagcaactgcaaccggtgtacattccgaggtgcagctggtgcagtctgaggctgagatgaagaagcctggggcctcagtgaaggtctcctgcaagacttctggatacaccttcaccgactactatatacactgggtgcgacaggcccctgggcaagggcttgagtggatgggacgagtcaaccctaacagtggtggcacagtctatgcacagaagtttcagggcagggtcaccgtgaccagggacacgtccatcagcacagcctacatggaagtgagc…
HIV205-VH-135	Productive	Immunoglobulin heavy chain variable region gene of plasmablast from HIV-infected individuals	tanatccactttgcctttctctccacaggtgtccactcccaggtccaactgcacctcggttctatcgattgaattccaccatgggatggtcatgtatcatcctttttctagtagcaactgcaaccggtgtacattccgaggtgcagctggtgcagtctgggggaggcttggtacagcctggggggtccctgagactctcctgtgcagcctctggattcacctttagcagctatgccatgagctgggtccgccaggctccagggaaggggctggagtgggtctcagctattagtggtcgtggtggtagcacatactacgcagactccgtgaagggccggttcaccatctccagagacaattccaagaacacgctgaatctgcaaatgaacagcctgaggg…
HIV205-VH-136	Productive	Immunoglobulin heavy chain variable region gene of plasmablast from HIV-infected individuals	cnnnnnntanatccactttgcctttctctccacaggtgtccactcccaggtccaactgcacctcggttctatcgattgaattccaccatgggatggtcatgtatcatcctttttctagtagcaactgcaaccggtgtacattctgaggtgcagctggtggagtctgggggaggcttggtccagccgggggggtccctaagactctcctgtgcagcctctgggttcatctttagtcactatgccatgagctgggtccgccaggctccagggaaggggctggagtgggtctcaagtcttagtgcgagcagtggtagtatatactacgcagactccgtgaagggccggttcaccatctccagagacaatgccaagaacacgctgtatctgcaaatgaacagc…
HIV205-VH-137	Productive	Immunoglobulin heavy chain variable region gene of plasmablast from HIV-infected individuals	tacntccactttgcctttctctccacaggtgtccactcccaggtccaactgcacctcggttctatcgattgaattccaccatgggatggtcatgtatcatcctttttctagtagcaactgcaaccggtgtacattctgaggtgcagctgttggagtctgggggaggcgtggtccagccgggggggtccctgagagtctcctgtgcagcgtctggattcgccctcagtcactatggcatgttctgggtccgccaggctccaggcaaggggctggagtggatggcttttatatcgcatgatgaaagtactaaatattatgcagactccgtgaagggccgattcaccatctccagagacagttccaagaacacgttgtatctgcaaatgaacagcctgagag…
HIV205-VH-138	Productive	Immunoglobulin heavy chain variable region gene of plasmablast from HIV-infected individuals	cnntnnntanatccactttgcctttctctccacaggtgtccactcccaggtccaactgcacctcggttctatcgattgaattccaccatgggatggtcatgtatcatcctttttctagtagcaactgcaaccggtgtacattctgaggtgcagctggtggagtctgggggaaccttagtacagccgggggggtccctgagactctcctgtttagcctctggattcacctttagcagctacggcatgacctgggtccgccaggctccagggaaggggctggagtgggtctcagctattagtgctaatgcttgtggcacagatcacgcagactccgtgaagggccggttcaccatctccagagacaattccaagaacacactgtatctgcaaatgaacagc…
HIV205-VH-139	Productive	Immunoglobulin heavy chain variable region gene of plasmablast from HIV-infected individuals	gnncnntnnntacntcnactttgcctttctctccacaggtgtccactcccaggtccaactgcacctcggttctatcgattgaattccaccatgggatggtcatgtatcatcctttttctagtagcaactgcaaccggtgtacattctgaggtgcagctggtggagtctgtggctgaggtgaagaagcctggggcctcagtgaaggtctcctgcaagccttatggctacacctttacgacctatggtatcacctgggtgcgacaggtcccaggacaagggcttgagtggatggggtggatcaccgcctccaatggtgactcaaacctcgcacagaagttccagggcagagtcaccatgaccacagacacatccacggacacagcctacttggacttgagg…
HIV205-VH-140	Productive	Immunoglobulin heavy chain variable region gene of plasmablast from HIV-infected individuals	cnnnnnntanntccactttgcctttctctccacaggtgtccactcccaggtccaactggcacctcggttctatcgattgaattccaccatggganggtcatgtatcatcctttttctagtagcaactgcaaccggtgtacattctgaggtgcagctgttggagtctgggggaggcgtggcacagcctggggggtccctgagactctcctgtgcagcctcaggattcacctttgatgattatgtcatgcactgggtccgtcaaactccagggaagggcctggagtgggcctctcttattagatcggatggtgatactgccttctatgcagactctgtgaggggccgattcaccagctccagagacaacagcaaaaattccctatatctccaaatgaccgg…
HIV205-VH-141	Productive	Immunoglobulin heavy chain variable region gene of plasmablast from HIV-infected individuals	tacntccactttgcctttctctccacaggtgtccactcccaggtccaactgcacctcggttctatcgattgaattccaccatgggatggtcatgtatcatcctttttctagtagcaactgcaaccggtgtacattctgaggtgcagctggtggagtctggagcagaggtgaaaaagcccggggagtctctgaggatctcctgtaaggctcctggatacagcttttccaacttctggatcggctgggtgcgccaggtgcccggggagggcctggagtggatggggatcccctatcccggtgactttgctgccagatacagcccgtccttccaaggccagatcgccatcacagctgacaagtccatcaacgccgcctacctacagtggggcagcctgaagg…
HIV205-VH-142	Productive	Immunoglobulin heavy chain variable region gene of plasmablast from HIV-infected individuals	tacntccactttgcctttctctccacaggtgtccactcccaggtccaactgcacctcggttctatcgattgaattccaccatgggatggtcatgtatcatcctttttctagtagcaactgcaaccggtgtacattctgaggtgcagctgttggagtctgggggaggcttggtacagcctggggggtccctgagactctcctgtgcagcctctggattcacctttagcagctatgccatgagctgggtccgccaggctccagggaaggggctggagtgggcctcagctattagtggtagtggtggtagcacatactacgcagactccgtgaagggccggttcaccatctccagagacaattccaagaacacgctgtatctgcagatgaacagcctgagag…
HIV205-VH-143	Productive	Immunoglobulin heavy chain variable region gene of plasmablast from HIV-infected individuals	tnnntacntccactttgcctttctctccacaggtgtccactcccaggtccaactgcacctcggttctatcgattgaattccaccatgggatggtcatgtatcatcctttttctagtagcaactgcaaccggtgtacattctgaggtgcagctggtggagtctgggggaggcttggtacagcctggagggtccctgagactctcctgtgcagcctctggattcaccttcagtagttatgagatgaactgggtccgtcaggctccagggaaggggctggagtgggtttcatacattaggaatagtggtagtaccatatattacgcagactctgtgaagggccgattcaccatttccagagacaacgccaagaactcgctgtatctacaaatgaacagcctg…
HIV205-VH-144	Productive	Immunoglobulin heavy chain variable region gene of plasmablast from HIV-infected individuals	cnnnngnntacntccactttgcctttctctccacaggtgtccactcccaggtccaactgcacctcggttctatcgattgaattccaccatgggatggtcatgtatcatcctttttctagtagcaactgcaaccggtgtacattctgaggtgcagctggtggagtctgggggaggcttggtacagcctggagggtccctgagactctcctgtgcagcctctggattcaccttcagtagttatgagatgaactgggtccgtcaggctccagggaaggggctggagtgggtttcatacattaggaatagtggtagtaccatatattacgcagactctgtgaagggccgattcaccatttccagagacaacgccaagaactcgctgtatctacaaatgaacag…
HIV205-VH-145	Productive	Immunoglobulin heavy chain variable region gene of plasmablast from HIV-infected individuals	gngncnntnnntnnatccactttgcctttctctccacaggtgtccactcccaggtccaactgcacctcggttctatcgattgaattccaccatgggatggtcatgtatcatcctttttctagtagcaactgcaaccggtgtacattctgaggtgcagctggtggagtcgggcccaggactggtgaagccttcggagaccctgtccctcacctgcactgtctctggtggctccatcaataattactactggagctggatccggcagccccccgggaagggactggagtggattggctatatctattacagtgggagcaccaactacaacccctccctcaagagtcgagtcaccctatcagtagacacgtccaagaaccagttctccctgaagctgaactc…
HIV205-VH-146	Productive	Immunoglobulin heavy chain variable region gene of plasmablast from HIV-infected individuals	tannntanntcnactttgcctttctctccacaggtgtccactcccaggtccaactgcacctcggttctatcgattgaattccaccatgggatggtcatgtatcatcctttttctagtagcagctgcaaccggtgtacattctgaggtgcagctggtggagtctgggggaggcttggtacagcctggagggtccctgagactctcctgtgcagcctctggattcaccttcagtagttatgagatgaactgggtccgtcaggctccagggaaggggctggagtgggtttcatacattaggaatagtggtagtaccatatattacgcagactctgtgaagggccgattcaccatttccagagacaacgccaagaactcgctgtatctacaaatgaacagcct…
HIV205-VH-147	Productive	Immunoglobulin heavy chain variable region gene of plasmablast from HIV-infected individuals	tacntccactttgcctttctctccacaggtgtccactcccaggtccaactgcacctcggttctatcgattgaattccaccatgggatggtcatgtatcatcctttttctagtagcaactgcaaccggtgtacattctgaggtgcagctggtggagtccgggggagacttagttcagccgggggggtccctgagactctcctgtgcagcctctggattcaccatcagtttttactggctgcactgggtccgccaggctccggggaaggggctggagtgggtctcacgtattggaagtgatgggggtgacataacttacgcggactccgtgaagggccgattcaccgtctccagagacaacgccaagaacacgctgtatctgcaaatgaatagtctgagag…
HIV205-VH-148	Productive	Immunoglobulin heavy chain variable region gene of plasmablast from HIV-infected individuals	tnnntacntccactttgcctttctctccacaggtgtccactcccaggtccaactggcacctcggttctatcgattgaattccaccatgggatggtcatgtatcatcctttttctagtagcaactgcaaccggtgtacattctgaggtgcagctggtggagtctggggctgaggtgaagaagcctggggcctcagtgaaggtttcctgcaaggcatctggatacaccttcaccagctactatatgcactgggtgcgacaggcccctggacaagggcttgagtggatgggaataatcaaccctagtggtggtagcacaagctacgcacagaagtcccagggcagagtcaccgtgaccagggacacgtcctcgagcacagtctacatggaactgagcagcct…
HIV205-VH-149	Productive	Immunoglobulin heavy chain variable region gene of plasmablast from HIV-infected individuals	cnnnnnntacatccactttgcctttctctccacaggtgtccactcccaggtccaactgcacctcggttctatcgattgaattccaccatgggatggtcatgtatcatcctttttctagtagcaactgcaaccggtgtacattctgaggtgcagctggtggagtctggggctgaggtgaagaagcctgggtcctcggtgaaggtctcttgcagggcttctggaggcactttcagcaattacgctatcacctggattcgacaggcccctggacaagggcttgagtgcatgggacagatcatccctatgtttggtacagcacactacgcacagaagttccagggcagggtcacgattaccgcggacgagtccacgagcacagtctacatggagctgagcagc…
HIV205-VH-150	Productive	Immunoglobulin heavy chain variable region gene of plasmablast from HIV-infected individuals	tnnntacatccactttgcctttctctccacaggtgtccactcccaggtccaactgcacctcggttctatcgattgaattccaccatgggatggtcatgtatcatcctttttctagtagcaactgcaaccggtgtacattctgaggtgcagctgttggagtcggggggaggctttaaacagccaggacagtccctgagactctcctgttcaacttctggattcgccttcggtgattattctatgagttgggtccgacaggctccaggaaaggggctggagtgggtaggtctcgttagaagcacacttttcggtgggacaacagattacgccgcgactgtgaaaggcagatttagcatctcaagagatgatttcaacggcagcgcctctctccatatgagt…
HIV205-VH-151	Productive	Immunoglobulin heavy chain variable region gene of plasmablast from HIV-infected individuals	tnnntanatccactttgcctttctctccacaggtgtccactcccaggtccaactgcacctcggttctatcgattgaattccaccatgggatggtcatgtatcatcctttttctagtagcaactgcaaccggtgtacattctgaggtgcagctgttggagtctgggggagtcgtggtacagcctggggggtccctgagactctcctgtgcagcctctggattcacctttgatgattatgccatgcactgggtccgtcaagctccggggaagggtctggagtgggtctctcttattagttgggatggtgatgagacatactatgcagactctgtgaagggtcgattcaccatctccagagaccacagcaacaactccctgtatctgcaaatgaacagtctg…
HIV205-VH-152	Productive	Immunoglobulin heavy chain variable region gene of plasmablast from HIV-infected individuals	cnnnnnntacntccactttgcctttctctccacaggtgtccactcccaggtccaactgcacctcggttctatcgattgaattccaccatgggatggtcatgtatcatcctttttctagtagcaactgcaaccggtgtacattctgaggtgcagctgttggagtctggggctgaggtgaagaggcctggggcctcagtgaaagtctcctgcaaggcatctggatacaccttcgccagctattctatacactgggtgcgacaggcccctggacaagggcttgagtggatggccatgatgaaccctagtggtggtgacacatactacacccagaagttccagggcagagtcaccgttaccacagacacgtccgcgagcacagtctacatggagttgagcagc…
HIV205-VH-153	Productive	Immunoglobulin heavy chain variable region gene of plasmablast from HIV-infected individuals	tnnntccactttgcctttctctccacaggtgtccactcccaggtccaactgcacctcggttctatcgattgaattccaccatgggatggtcatgtatcatcctttttctagtagcaactgcaaccggtgtacattctgaggtgcagctggtggagtctggggctgaggtgaagaagcctggggcctcagtgaagatctcctgcaaggcttctggctacaccttcaccggcttcttaatccactggttgcgacaggcccctggacaaggccctgaatggatgggatggatcaaccctgacagcggagacacaaagtatgcatgcaacttccaggacagggtcaccgtgaccagggacacgtccgtcaccacagcctacatagagctgaacggactgacat…
HIV207-VH-1	Productive	Immunoglobulin heavy chain variable region gene of plasmablast from HIV-infected individuals	cnntnnntanatccactttgcctttctctccacagggtggtccactcccaggtccaacttggcacctcggttctatcgattgaattccaccatgggatggtcatagtatcatcctttttctagtagcaactgcaaccggtgtacattctgaggtgcagctggtggagtcgggcccaggactggtgaagccttcagagaccctgtccctcacttgcactgtctctggtggctccatcagtgctggtgattactggtggagctggatccgccagcccccaggggagggcctggagtggattggttacatccattacagtgggagcacccactacaacccgtccctccagggtcgagttgtcgtctcggtagacaggtccaagaatcaattctccctgaggg…
HIV207-VH-2	Productive	Immunoglobulin heavy chain variable region gene of plasmablast from HIV-infected individuals	cnnnnnntacatccactttgcctttctctccacaggtgtccactcccaggtccaacngcacctcggttctatcgattgaattccaccatgggatggtcatgtatcatcctttttctagtagcaactgcaaccggtgtacattctgaggtgcagctgttggagtctgggggaggcgtggtccagccgggggggtccctgagagtctcctgtgcagcgtctggattcaccctcagtcactatggcatgttctgggtccgccaggctccaggcaaggggctggagtgggtggcttttatatcgcatgatgaaagtactaaatattatgcagactccgtgaagggccgattcaccatctccagagacagttccaagaacacgttgtatctgcaaatgaacagc…
HIV207-VH-3	Productive	Immunoglobulin heavy chain variable region gene of plasmablast from HIV-infected individuals	cnnnnnntnnatccactttgcctttctctccacaggtgtccactcccaggtccaactgcacctcggttctatcgattgaattccaccatgggatggtcatgtatcatcctttttctagtagcaactgcaaccggtgtacattctgaggtgcagctggtggagtctgggggaggcgtggtccagccgggggggtccctgagagtctcctgtgcagcgtctggattcaccctcagtcactatggcatgttctgggtccgccaggctccaggcaaggggctggagtgggtggcttttatatcgcatgatgaaagtactaaatattatgcagactccgtgaagggccgattcaccatctccagagacagttccaagaacacgttgtatctgcaaatgaacagc…
HIV207-VH-4	Productive	Immunoglobulin heavy chain variable region gene of plasmablast from HIV-infected individuals	tnnncnnnnnntacntccactttgcctttctctccacaggtgtccactcccaggtccaactgcacctcggttctatcgattgaattccaccatgggatggtcatgtatcatcctttttctagtagcaactgcaaccggtgtacattctgaggtgcagctgttggagtctgggggaggcgtggtccagccgggggggtccctgagagtctcctgtgcagcgtctggattcaccctcagtcactatggcatgttctgggtccgccaggctccaggcaaggggctggagtgggtggcttttatatcgcatgatgaaagtactaaatattatgcagactccgtgaagggccgattcaccatctccagagacagttccaagaacacgttgtatctgcaaatgaa…
HIV207-VH-5	Productive	Immunoglobulin heavy chain variable region gene of plasmablast from HIV-infected individuals	anntacatccactttgcctttctctccacaggtgtccactcccaggtccaactgcacctcggttctatcgattgaattccaccatgggatggtcatgtatcatcctttttctagtagcaactgcaaccggtgtacattctgaggtgcagctggtggagtctgggggaggcgtggtccagccgggggggtccctgagagtctcctgtgcagcgtctggattcaccctcagtcactatggcatgttctgggtccgccaggctccaggcaaggggctggagtgggtggcttttatatcgcacgatgaaagtactaaatattatgcagactccgtgaagggccgattcaccatctccagagacagttccaagaacacgttgtatctgcaaatgaacagcctga…
HIV207-VH-6	Productive	Immunoglobulin heavy chain variable region gene of plasmablast from HIV-infected individuals	gncnntnnntacntccactttgcctttctctccacaggtgtccactcccaggtccaactgcacctcggttctatcgattgaattccaccatgggatggtcatgtatcatcctttttctagtagcaactgcaaccggtgtacattctgaggtgcagctgttggagtctgggggaggcttggtacagccggggcggtccctgagactctcctgtacagcctctggattcacctttggtgattatgctatgagctgggtccgccaggctccagggaaggggctggagtgggtaggtttcattagaagcaaggcttatggtgggacaacagaaaacgccgcgtctgtgaaaggcagattcaccatcgcaagagacgattccaaaagcatcgcctatctgcaaa…
HIV207-VH-7	Productive	Immunoglobulin heavy chain variable region gene of plasmablast from HIV-infected individuals	cnnnnnntanntccactttgcctttctctccacaggtgtccactcccaggtccaactgcacctcggttctatcgattgaattccaccatgggatggtcatgtatcatcctttttctagtagcaactgcaaccggtgtacattctgaggtgcagctggtggagtctgggggaggcgtggtccagccgggggggtccctgagagtctcctgtgcagcgtctggattcaccctcagtcactatggcatgttctgggtccgccaggctccaggcaaggggctggagtgggtggcttttatatcgcatgatgaaagtactaaatattatgcagactccgtgaagggccgattcaccatctccagagacagttccaagaacacgttgtatctgcaaatgaacagc…
HIV207-VH-8	Productive	Immunoglobulin heavy chain variable region gene of plasmablast from HIV-infected individuals	tanntccactttgcctttctctccacaggtgtccactcccaggtccaactgcacctcggttctatcgattgaattccaccatgggatggtcatgtatcatcctttttctagtagcaactgcaaccggtgtacattctgaggtgcagctgttggagtctgggggaggcttggtacagcctggagggtccctgagactctcctgtgcagcctctggattcaccttcagtagttatgagatgaactgggtccgtcaggctccagggaaggggctggagtgggtttcatacattaggaatagtggtagtaccatatattacgcagactctgtgaagggccgattcaccatttccagagacaacgccaagaactcgctgtatctgcaaatgaacagcctgagag…
HIV207-VH-9	Productive	Immunoglobulin heavy chain variable region gene of plasmablast from HIV-infected individuals	cnnnnnntacntccactttgcctttctctccacaggtgtccactcccaggtccaactgcacctcggttctatcgattgaattccaccatgggatggtcatgtatcatcctttttctagtagcaactgcaaccggtgtacattctgaggtgcagctggtggagtctgggggaggcttggtcaagcctggagggtccctgagactctcctgtgcagcctctggattcaccttcagtagttatgagatgaactgggtccgtcaggctccagggaaggggctggagtgggtttcatacattaggaatagtggtagtaccatatattacgcagactctgtgaagggccgattcaccatttccagagacaacgccaagaactcgctgtatctacaaatgaacagc…
HIV207-VH-10	Productive	Immunoglobulin heavy chain variable region gene of plasmablast from HIV-infected individuals	annnnnncnntnnntacatccactttgcctttctctccacaggtgtccactcccaggtccaactgcacctcggttctatcgattgaattccaccatgggatggtcatgtatcatcctttttctagtagcaactgcaaccggtgtacattcccaggtgcagctgcaggagtcgggcccaggactggtgaagccttcggagaccctgtccctcacctgcactgtctctggtggctccatcaataattactactggagctggatccggcagccccccgggaagggactggagtggattggctatatctattacagtgggagcaccaactacaacccctccctcaagagtcgagtcaccctatcagtagacacgtccaagaaccagctctccctgaagctgaa…
HIV207-VH-11	Productive	Immunoglobulin heavy chain variable region gene of plasmablast from HIV-infected individuals	cnntnnntacntccactttgcctttctctccacaggtgtccactcccaggtccaactgcacctcggttctatcgattgaattccaccatgggatggtcatgtatcatcctttttctagtagcaactgcaaccggtgtacattcccaggtgcagctgcaggagtcgggcccaggactggtgaagccttcggagaccctgtccctcacctgcactgtctctggtggctccatcaataattactactggagctggatccggcagccccccgggaagggactggagtggattggctatatctattacagtgggagcaccaactacaacccctccctcaagagtcgagttaccctatcagtagacacgtccaagaaccagttctccctgaagccgaactctgtg…
HIV207-VH-12	Productive	Immunoglobulin heavy chain variable region gene of plasmablast from HIV-infected individuals	taacatccactttgcctttctctccacaggtgtccactcccaggtccaactgcacctcggttctatcgattgaattccaccatgggatggtcatgtatcatcctttttctagtagcaactgcaaccggtgtacattcccaggtgcagctgcaggagtcgggcccaggactggtgaagccttcagagaccctgtccctcacttgcactgtctctggtggctccatcagtgctggtgattactggtggagctggatccgccagcccccaggggagggcctggagtggattggttacatccattacagtgggagcacccactacaacccgtccctccagggtcgagttgtcgtctcggtagacaggtccaagaatcaattctccctgagggtgagctctgtg…
HIV207-VH-13	Productive	Immunoglobulin heavy chain variable region gene of plasmablast from HIV-infected individuals	cnnnnnntanatccactttgcctttctctccacaggtgtccactcccaggtccaactgcacctcggttctatcgattgaattccaccatgggatggtcatgtatcatcctttttctagtagcaactgcaaccggtgtacattcccaggtgcagctgcaggagtctgggggaggcgtggtccagccgggggggtccctgagagtctcctgtgcagcgtctggattcaccctcagtcactatggcatgttctgggtccgccaggctccaggcaaggggctggagtgggtggcttttatatcgcatgatgaaagtactaaatattatgcagactccgtgaagggccgattcaccatctccagggacagttccaagaacacgttgtatctgcaaatgaacagc…
HIV207-VH-14	Productive	Immunoglobulin heavy chain variable region gene of plasmablast from HIV-infected individuals	tacatccactttgcctttctctccacaggtgtccactcccaggtccaactgcacctcggttctatcgattgaattccaccatgggatggtcatgtatcatcctttttctagtagcaactgcaaccggtgtacattctgaggtgcagctgttggagtctgggggaggcttggcagagcctggggggtccctgagactctcctgtgcagcctctggattcaccttcagcacttacagcatgaactgggtccgccaggctccggggaagggactggagtgggtttcatacatcaactatgggggtggcaccatatactacgcagactctgtgaagggccgattcaccatctccagagacaacgccaagaactcgctttatctgcaaatgaacagcctgagag…
HIV207-VH-15	Productive	Immunoglobulin heavy chain variable region gene of plasmablast from HIV-infected individuals	aacatccactttgcctttctctccacaggtgtccactcccaggtccaactgcacctcggttctatcgattgaattccaccatgggatggtcatgtatcatcctttttctagtagcaactgcaaccggtgtacattctgaggtgcagctggtggagtctgggggaggcgtggtccagcctggggggtccctgagactctcctgtgcagcgtctgggttcaccttcattagctatggcatgcactgggtccgccaggctccaggcaaggggctggagtgggtggcatttatccgatatgatggaagtaataaatactatgcagactccgtgaagggccgattcaccatctccagagacaattccaagaacacgctgtatctgcaaatgaacagcctgagag…
HIV207-VH-16	Productive	Immunoglobulin heavy chain variable region gene of plasmablast from HIV-infected individuals	gncnnnnnntanntcnactttgcctttctctccacaggtgtccactcccaggtccaactgcacctcggttctatcgattgaattccaccatgggatggtcatgtatcatcctttttctagtagcaactgcaaccggtgtacattctgaggtgcagctgttggagtctgggggaggcttggaacagcctggagggtccctgagactctcctgtgtagcctctggatttagttgcagtagttatgaaatgaactgggtccgccaggctccagggaagggcctggagtgggtttcatacattagtagtagtggttatagcatatactacgcagactctgtgaagggccgattcaccatctccagagacaacgccaagaactcactgtatctgcaaatgaaca…
HIV207-VH-17	Productive	Immunoglobulin heavy chain variable region gene of plasmablast from HIV-infected individuals	cnnnnnntnnntccactttgcctttctctccacaggtgtccactcccaggtccaactgcacctcggttctatcgattgaattccaccatgggatggtcatgtatcatcctttttctagtagcaactgcaaccggtgtacattctgaggtgcagctgttggagtctgggggaggcgtgataatgcctggggggtcccttagactctcctgtgcagcctctggattcactttcaattacgcctggatgagttgggtccgccaggctccagggaaggggctggagtgggttggccgtattagaagcgaatctgctggtgggacaacagactacgcttcacccgtgaaaggcagattcaccatctcaagagatgattcaaaaagtacgctttatctacaaatg…
HIV207-VH-18	Productive	Immunoglobulin heavy chain variable region gene of plasmablast from HIV-infected individuals	cnntnnntacntccactttgcctttctctccacaggtgtccactcccaggtccaactgcacctcggttctatcgattgaattccaccatgggatggtcatgtatcatcctttttctagtagcaactgcaaccggtgtacattctgaggtgcagctggtggagtctggggggggcttggtgaagccgggggggtcccttagactctcctgtgcagcctctggattcactttcagtaatacccggatgagctgggtccgccaggctccagggaaggggctggagtgggttggccgtataaaaaacgatcgtgatgctgggacaacagactacgctgcacccgtgaaaggcagattcaccgtctcaagagatgattcaaagagaacactgtatctggaaatg…
HIV207-VH-19	Productive	Immunoglobulin heavy chain variable region gene of plasmablast from HIV-infected individuals	cnnnanntacatccactttgcctttctctccacaggtgtccactcccaggtccaactgcacctcggttctatcgattgaattccaccatgggatggtcatgtatcatcctttttctagtagcaactgcaaccggtgtacattctgaggtgcagctggtggagtctggggctgaagtgaagaagcctgggtcttcggtgaaggtctcctgcaaggcttctggaggcaccttcagcatctatgccatcaactgggtgcgacaggcccctggacaagggcttgagtggatgggagggatcatccctacatttggtacagcggaccacgcacagaagttccaaggcagactcaatattaccgcggacgaatccacgagcacggcctacatggagttgagccgc…
HIV207-VH-20	Productive	Immunoglobulin heavy chain variable region gene of plasmablast from HIV-infected individuals	anntacatccactttgcctttctctccacaggtgtccactcccaggtccaactgcacctcggttctatcgattgaattccaccatgggatggtcatgtatcatcctttttctagtagcaactgcaaccggtgtacattctgaggtgcagctgttggagtctgggggaggcttggtacagccgggggggtcccttagactctcctgtgcagcctctggattcacctttagcagcttcgccatgagctgggtccgccagggtccaggaaaggggctggagtgggtcgcaaccattagtccaagtggtggtgacacatactacgcagactccgtgaagggccaactcaccatccccagagacaattccaagaacacactatatctggaaatgaagagcctga…
HIV207-VH-21	Productive	Immunoglobulin heavy chain variable region gene of plasmablast from HIV-infected individuals	cnnnnnntanatcnactttgcctttctctccacaggtgtccactcccaggtccaactgcacctcggttctatcgattgaattccaccatgggatggtcatgtatcatcctttttctagtagcaactgcaaccggtgtacattctgaggtgcagctgttggagtctgggggaggcgtggtccagcctggggggtccctgagactctcctgtgcagcctctggattcaccttcagtagctttggcatgcactgggtccgccaggctccaggcaaggggctggagtgggtggcagtcatgtcatatgatggaagtaataaatattatggagactccgtgaagggccggttcaccatctccagagacaattccaagaacacgctgtatctgcaaatgaacagc…
HIV207-VH-22	Productive	Immunoglobulin heavy chain variable region gene of plasmablast from HIV-infected individuals	gncnntnnanncatccactttgcctttctctccacaggtgtccactcccaggtccaactgcacctcggttctatcgattgaattccaccatgggatggtcatgtatcatcctttttctagtagcaactgcaaccggtgtacattctgaggtgcagctggtggagtcggacccaagactggtgaagccttcggagaccctgtcccccacctgcactgtctctggtgactccgtcaccagtggtaattcctactggacttggatccggcagcccccagggaggggactggagtggattgggtttacttcttacagtggaaacagcaaatacaacccctccctcaagagtcgagtcaccatttcactagacaggtccaagaaccagttcttcctgaggctaa…
HIV207-VH-23	Productive	Immunoglobulin heavy chain variable region gene of plasmablast from HIV-infected individuals	ggncnnnnnntacatccactttgcctttctctccacaggtgtccactcccaggtccaactgcacctcggttctatcgattgaattccaccatgggatggtcatgtatcatcctttttctagtagcaactgcaaccggtgtacattctgaggtgcagctgttggagtctggggctgaggtgaagaagcctggggcctcagtgaagatctcctgcaaggcttctggctacaccttcaccagcttcttaatccactggttgcgacaggcccctggacaaggccctgaatggatgggatggatcaaccctgacagcggagacacaaagtatgcatacaacttccaggacagggtcaccgtgaccagggacacgtccgtcaccacagcctacatggagctgaac…
HIV207-VH-24	Productive	Immunoglobulin heavy chain variable region gene of plasmablast from HIV-infected individuals	tnnntacntccactttgcctttctctccacaggtgtccactcccaggtccaactgcacctcggttctatcgattgaattccaccatgggatggtcatgtatcatcctttttctagtagcaactgcaaccggtgtacattctgaggtgcagctgttggagtccgggggaaacttagttcagccgggggggtccctgagactctcctgtgcagcctctggattccccttcagtagctactggatgcattgggtccgccaagctccagggaaagggctggagtgggtctcacgtattagtagtgattttaatagtgatgggactactacaaactatgcggactccgtgaagggccgattcgccgtctccagagacaacgccaagaacaccctatatctgcaa…
HIV207-VH-25	Productive	Immunoglobulin heavy chain variable region gene of plasmablast from HIV-infected individuals	annnnnnncnnnnnntanntccactttgcctttctctccacaggtgtccactcccaggtccaactgcacctcggttctatcgattgaattccaccatgggatggtcatgtatcatcctttttctagtagcaactgcaaccggtgtacattctgaggtgcagctggtggagtctgggggaggcttggtccagccgggggggtccctaagactctcctgtacagcctctgggttcatctttagtcactatgccatgagctgggtccgccaggctccagggaaggggctggagtgggtctcaagtctcagtgcgagcagtggtagtatatactacgcagactccgtgaagggccggttcaccatctccagagacaatgccaagaacacgctgtatctgcaaa…
HIV207-VH-26	Productive	Immunoglobulin heavy chain variable region gene of plasmablast from HIV-infected individuals	tanntcnactttgcctttctctccacaggtgtccactcccaggtccaactgcacctcggttctatcgattgaattccaccatgggatggtcatgtatcatcctttttctagtagcaactgcaaccggtgtacattcccaggtgcagctgcaggagtctgggggaggcttggtacagcctggagggtccctgagactctcctgtgcagcctctggattcaccttcagtagttatgagatgaactgggtccgtcaggctccagggaaggggctggagtgggtttcatacattaggaatagtggtagtaccatatattacgcagactctgtgaagggccgattcaccatttccagagacaacgccaagaactcgctgtatctacaaatgaacagcctgagag…
HIV207-VH-27	Productive	Immunoglobulin heavy chain variable region gene of plasmablast from HIV-infected individuals	cnnnnnntacatcnactttgcctttctctccacaggtgtccactcccaggtccaactgcacctcggttctatcgattgaattccaccatgggatggtcatgtatcatcctttttctagtagcaactgcaaccggtgtacattcccaggtgcagctgcaggagtcgggcccaggactggtgaagccttcggagaccctgtccctcacctgcactgtctctggtggctccatcaataattactactggagctggatccggcagccctccgggaagggactggagtggattggctatatctattacagtgggagcaccaactacaacccctccctcaagagtcgagtcaccctatcagtagacacgtccaagaaccagttctccctgaagctgaactctgtg…
HIV207-VH-28	Productive	Immunoglobulin heavy chain variable region gene of plasmablast from HIV-infected individuals	cntccactttgcctttctctccacaggtgtccactcccaggtccaactgcacctcggttctatcgattgaattccaccatgggatggtcatgtatcatcctttttctagtagcaactgcaaccggtgtacattcccaggtgcagctgcaggagtggggcgcaggactgttgaagccttcggagaccctgtccctcacctgcggtgtctatgatgggtccttcactggttccttctggacctgggtccgccagaccccagggaagggcctcgagtggattggtgagatcaatcatagtggaagcactaattacaacccgtccctcgagagtcgagtcaccatgtctgttaacacgtctaagaagcagttctccctgaccctgggctctctaaccgccgcg…
HIV207-VH-29	Productive	Immunoglobulin heavy chain variable region gene of plasmablast from HIV-infected individuals	gncnnnnnannncatccactttgcctttctctccacaggtgtccactcccaggtccaactgcacctcggttctatcgattgaattccaccatgggatggtcatgtatcatcctttttctagtagcaactgcaaccggtgtacattctgaggtgcagctgttggagtctggggctgaggtgaagaagcctgggtcctcggtgaaggtctcttgcagggcttctggaggcactttcagcaattacgctatcacctggattcgacaggcccctggacaagggcttgagtgcatgggacagatcatccctatgtttggtacaacacactacgcacagaagttccagggcagggtcacgattaccgcggacgagtccacgagcacagtctacatggagctgagc…
HIV207-VH-30	Productive	Immunoglobulin heavy chain variable region gene of plasmablast from HIV-infected individuals	gnnnnnnnnntanntccactttgcctttctctccacaggtgtccactcccaggtccaactgcacctcggttctatcgattgaattccaccatgggatggtcatgtatcatcctttttctagtagcaactgcaaccggtgtacattctgaggtgcagctgttggagtctggggctgaggtgagggagcctggggcctcagtgaaactttcctgcaaggcttctggatactccttcactagttgggctattcattgggtgcgccaggcccccggacagaggcttgaatggatgggatggatcatggctggcaatggtaacacaaaatattcacagaagttccagggcagagtcaccattaccagggacacatccgcgaacacagcctacatggaggtgagc…
HIV207-VH-31	Productive	Immunoglobulin heavy chain variable region gene of plasmablast from HIV-infected individuals	tanatccactttgcctttctctccacaggtgtccactcccaggtccaactgcacctcggttctatcgattgaattccaccatgggatggtcatgtatcatcctttttctagtagcaactacaaccggtgtacattctgaggtgcagctgttggagtctgggggaggcgtggtccagcctgggaggtccctgagactctcctgtgcagcctctggattcaccttcagtagctatggcatgcactgggtccgccaggctccaggcaaggggctggagtgggtggcaagtatatggtttgatggaaataataaatactatggagactccgtgaagggccgattcaccatctccagagacaactccaagaaaacgctgtatctgcaaatgaacagcctgagag…
HIV207-VH-32	Productive	Immunoglobulin heavy chain variable region gene of plasmablast from HIV-infected individuals	gnnnnnnnnnntanatccactttgcctttctctccacaggtgtccactcccaggtccaactgcacctcggttctatcgattgaattccaccatgggatggtcatgtatcatcctttttctagtagcaactgcaaccggtgtacattctgaggtgcagctgttggagtctggggctgaggtgaagaagcctggggcctcagtgaaggtttcctgcaaggcatctggatacaccttcaccagctactatatgcactgggtgcgacaggcccctggacaagggcttgagtggatgggaataatcaaccctagtggtggtaccacaaactacgcacagaagttgcaggccagagtcaccatgaccagggacacgtccacaggcacagtctacatggacctgac…
HIV207-VH-33	Productive	Immunoglobulin heavy chain variable region gene of plasmablast from HIV-infected individuals	tacatccactttgcctttctctccacaggtgtccactcccaggtccaactgcacctcggttctatcgattgaattccaccatgggatggtcatgtatcatcctttttctagtagcaactgcaaccggtgtacattctgaggtgcagctgttggagtctggggctgaggtgaagaagcctggggcctcagtgaaggtctcctgcaaggcttctggatacaccttcaccggctactatatgcactgggtgcgacaggcccctggacaagggcttgagtggatgggatggatcaaccctaacagtggtggcacaaactatgcacagaagtttcagggcagggtcaccatgaccagggacacgtccatcagcacagcctacatggagctgagcaggctgagat…
HIV207-VH-34	Productive	Immunoglobulin heavy chain variable region gene of plasmablast from HIV-infected individuals	annnnnncnnnnnntnnatccactttgcctttctctccacaggtgtccactcccaggtccaactgcacctcggttctatcgattgaattccaccatgggatggtcatgtatcatcctttttctagtagcaactgcaaccggtgtacattctgaggtgcagctggtggagtcgggcctacgactgattaagccttcacagaccctgtccctcacctgcagtgtctctggtgactccatcagcactactatttactactggggctgggtccgccagcccccaggacaggggctggagtggattggtcatatctattacagcgggggcgcctactacaatccgtccctcaagagtcgagtcagcatgtccgtagacacctctaagaatcaattctccctgag…
HIV207-VH-35	Productive	Immunoglobulin heavy chain variable region gene of plasmablast from HIV-infected individuals	cnnnnnntacatccactttgcctttctctccacaggtgtccactcccaggtccaactgcacctcggttctatcgattgaattccaccatgggatggtcatgtatcatcctttttctagtagcaactgcaaccggtgtacattctgaggtgcagctggtggagtctggggctgaggtgaagaagcctggggcctcagtgaaggtttcctgcaaggcatctggatacaccttcaccagctactatatgcactgggtgcgacaggcccctggacaagggcttgagtggatgggaataatcaaccctagtggtggtaccacaaactacgcacagaagttgcaggccagagtcaccatgaccagggacacgtccacgggcacagtctacatggacctgaccagc…
HIV207-VH-36	Productive	Immunoglobulin heavy chain variable region gene of plasmablast from HIV-infected individuals	tanntccactttgcctttctctccacaggtgtccactcccaggtccaactgcacctcggttctatcgattgaattccaccatgggatggtcatgtatcatcctttttctagtagcaactgcaaccggtgtacattctgaggtgcagctggtggagtcgggcccaggactggtgaagccttcagagaccctgtccctcacttgcactgtctctggtggctccatcagtgctggtgattactggtggagctggatccgccagcccccaggggagggcctggagtggattggttacatccattacagtgggagcacccactacaacccgtccctccagggtcgagttgtcgtctcggtagacaggtccaagaatcaattctccctgagggtgagctctgtga…
HIV207-VH-37	Productive	Immunoglobulin heavy chain variable region gene of plasmablast from HIV-infected individuals	acatccactttgcctttctctccacaggtgtccactcccaggtccaactgcacctcggttctatcgattgaattccaccatgggatggtcatgtatcatcctttttctagtagcaactgcaaccggtgtacattctgaggtgcagctggtggagtctgggggaggcgtggtccagccggggaggtccctgagagtctcctgtgcagcgtctggattcaccctcagtcactatggcatgttctgggtccgccaggctccaggcaaggggctggagtgggtggcttttatatcgcatgatgaaagtactaaatattatgcagactccgtgaagggccgattcaccatctccagagacagttccaagaacacgttgtatctgcaaatgaacagcctgagagc…
HIV207-VH-38	Productive	Immunoglobulin heavy chain variable region gene of plasmablast from HIV-infected individuals	cnnnnnntanatccactttgcctttctctccacaggtgtccactcccaggtccaactgcacctcggttctatcgattgaattccaccatgggatggtcatgtatcatcctttttctagtagcaactgcaaccggtgtacattctgaggtgcagctgttggagtctgggggaggcgtggtccagccgggggggtccctgagagtctcctgtgcagcgtctggattcaccctcagtcactatggcatgttctgggtccgccaggctccaggcaaggggctggagtgggtggcttttatatcgcatgatgaaagtactaaatattatgcagactccgtgaagggccgattcaccatctccagagacagttccaagaacacgttgtatctgcaaatgaacagc…
HIV207-VH-39	Productive	Immunoglobulin heavy chain variable region gene of plasmablast from HIV-infected individuals	cntccactttgcctttctctccacaggtgtccactcccaggtccaactgcacctcggttctatcgattgaattccaccatgggatggtcatgtatcatcctttttctagtagcaactgcaaccggtgtacattctgaggtgcagctggtggagtctgggggaggcttggtacagcctggagggtccctgagactctcctgtgcagcctctggattcaccttcagtagttatgagatgaactgggtccgtcaggctccagggaaggggctggagtgggtttcatacattaggaatagtggtagtaccatatattacgcagactctgtgaagggccgattcaccatttccagagacaacgccaagaactcgctgtatctacaaatgaacagcctgagagcc…
HIV207-VH-40	Productive	Immunoglobulin heavy chain variable region gene of plasmablast from HIV-infected individuals	anacatccactttgcctttctctccacaggtgtccactcccaggtccaactgcacctcggttctatcgattgaattccaccatgggatggtcatgtatcatcctttttctagtagcaactgcaaccggtgtacattctgaggtgcagctggtggagtctgggggaggcgtggtccagccgggggggtccctgagagtctcctgtgcagcgtctggattcaccctcagtcactatggcatgttctgggtccgccaggctccaggcaaggggctggagtgggtggcttttatatcgcatgatgaaagtactaaatattatgcagactccgtgaagggccgattcaccatctccagagacagttccaagaacacgttgtatctgcaaatgaacagcctgaga…
HIV207-VH-41	Productive	Immunoglobulin heavy chain variable region gene of plasmablast from HIV-infected individuals	gnnnnnnnnanntccactttgcctttctctccacaggtgtccactcccaggtccaactgcacctcggttctatcgattgaattccaccatgggatggtcatgtatcatcctttttctagtagcaactgcaaccggtgtacattctgaggtgcagctgttggagtctggcgcagaggtgaaaaagcccagggagtctctaaagatctcctgtcaggtgtctggatacaactttcccaactactggatcgcctgggtgcgccagatgcccgggaaaggcctggaaaggatgggaatcatctatcctggtgactctgacaccagatatagtccgtccttccaaagccaggtcaccatttcagccgacaggtccatcaataccgcctacttgcagttgaggag…
HIV207-VH-42	Productive	Immunoglobulin heavy chain variable region gene of plasmablast from HIV-infected individuals	annnnnnnnnnnnnanacntccactttgcctttctctccacaggtgtccactcccaggtccaactgcacctcggttctatcgattgaattccaccatgggatggtcatgtatcatcctttttctagtagcaactgcaaccggtgtacattctgaggtgcagctgttggagtctgggggaggcttggtccagcctggggggtccctgagactctcctgtgcagcctctggattcaccttcactaactattggatgatctgggtccgccaggctccagggaaggggctggagtgggtggccaacgtaaacgaagatggaagtgagaagtactatgtggactctgtgaagggccgattcaccatctccagagacaacgccaagaactcactgtatctgcaaa…
HIV207-VH-43	Productive	Immunoglobulin heavy chain variable region gene of plasmablast from HIV-infected individuals	anngnnnnnnnnntacatccactttgcctttctctccacaggtgtccactcccaggtccaactgcacctcggttctatcgattgaattccaccatgggatggtcatgtatcatcctttttctagtagcaactgcaaccggtgtacattctgaggtgcagctggtggagtctgggggaggcgtggtccagcctgggaggtccctgagactctcctgtgcagcctctggattcaccttcagtagctatgctatgcactgggtccgccaggctccaggcaaggggctggagtgggtggcagttatatcatatgatggaagcaataaatactacgcagactccgtgaagggccgattcaccatctccagagacaattccaagaacacgctgtatctgcaaatg…
HIV207-VH-44	Productive	Immunoglobulin heavy chain variable region gene of plasmablast from HIV-infected individuals	annnacatccactttgcctttctctccacaggtgtccactcccaggtccaactgcacctcggttctatcgattgaattccaccatgggatggtcatgtatcatcctttttctagtagcaactgcaaccggtgtacattctgaggtgcagctgttggagtctggcgcagaggtgaaaaagcccggggagtctctaaagatctcctgtcaggtgtctggatacaactttcccaactactggatcgcctgggtgcgccagatgcccgggaaaggcctggaaaggatgggaatcatctatcctggtgactctgacaccagatatagtccgtccttccaaagccaggtcaccatttcagccgacaggtccatcaataccgcctacttgcagttgaggagcctga…
HIV207-VH-45	Productive	Immunoglobulin heavy chain variable region gene of plasmablast from HIV-infected individuals	annnncatccactttgcctttctctccacaggtgtccactcccaggtccaactgcacctcggttctatcgattgaattccaccatgggatggtcatgtatcatcctttttctagtagcaactgcaaccggtgtacattctgaggtgcagctggtggagtctgggggaggcttggtccagcctggggggtccctgagactctcctgtgcagcctctggattcaccttcactaactattggatgatctgggtccgccaggctccagggaaggggctggagtgggtggccaacgtaaacgaagatggaagtgagaagtactatgtggactctgtgaagggccgattcaccatctccagagacaacgccaagaactcactgtatctgcaaatgaacagcctga…
HIV207-VH-46	Productive	Immunoglobulin heavy chain variable region gene of plasmablast from HIV-infected individuals	anntcnactttgcctttctctccacaggtgtccactcccaggtccaactgcacctcggttctatcgattgaattccaccatgggatggtcatgtatcatcctttttctagtagcacctgcaaccggtgtacattctgaggtgcagctgttggagtctgggggaggcgtggtccagcctgggaggtccctgagactctcctgtgcagcctctggattcaccttcagtagctatgctatgcactgggtccgccaggctccaggcaaggggctggagtgggtggcagttatatcatatgatggaagcaataaatactacgcagactccgtgaagggccgattcaccatctccagagacaattccaagaacacgctgtatctgcaaatgaacagcctgagagc…
HIV207-VH-47	Productive	Immunoglobulin heavy chain variable region gene of plasmablast from HIV-infected individuals	annnnnnnnnnnnnnacatccactttgcctttctctccacaggtgtccactcccaggtccaactgcacctcggttctatcgattgaattccaccatgggatggtcatgtatcatcctttttctagtagcaactgcaaccggtgtacattctgaggtgcagctggtggagtctgggggaagcttggtccagcctggcaagtctctgagactctcctgtgtagcctccggattcagttttggtgatcgtgccatgcactgggtccggcaagttccagggaagggcttggagtgggtcgcaggtgttacctggaacagtggaacagttggttatgcggaccctgtgcagggccgattcaccatctccagagacaacgccaagaactccgtgtttttgcaaat…
HIV210-VH-1	Productive	Immunoglobulin heavy chain variable region gene of plasmablast from HIV-infected individuals	ggnnnnnnnananatccactttgcctttctctccacaggtgtccactcccaggtccaactgcacctcggttctatcgattgaattccaccatgggatggtcatgtatcatcctttttctagtagcaactgcaaccggtgtacattctgaggtgcagctggtggagtctgggggaggcttggtccagcctggcaagtccctgagactctcctgtgtagcctccggattcagttttggtgatcgtgccatgcactgggtccggcaagttccagggaagggcttggagtgggtcgcaggtgttacctggaacagtggaacagttggttatgcggactctgtgcagggccgattcaccatctccagagacaacgccaagaactccgtgtttttgcaaatgaac…
HIV210-VH-2	Productive	Immunoglobulin heavy chain variable region gene of plasmablast from HIV-infected individuals	annnnacatccactttgcctttctctccacaggtgtccactcccaggtccaactgcacctcggttctatcgattgaattccaccatgggatggtcatgtatcatcctttttctagtagcaactgcaaccggtgtacattctgaggtgcagctggtggagtccgggggaaacttagttcagccgggggggtccctgagactctcctgtgcagcctctggattccccttcagtagctactggatgcattgggtccgccaagctccagggaaagggctggagtgggtctcacgtattagtagtgattttaatagtgatgggactactacaaactatgcggactccgtgaagggccgattcgccgtctccagagacaacgccaagaacaccctatatctgcaa…
HIV210-VH-3	Productive	Immunoglobulin heavy chain variable region gene of plasmablast from HIV-infected individuals	anatanntccactttgcctttctctccacaggtgtccactcccaggtccaactgcacctcggttctatcgattgaattccaccatgggatggtcatgtatcatcctttttctagtagcaactgcaaccggtgtacattctgaggtgcagctggtggagtctggggctgaggtgaagaagcctgggtcctcggtgaaggtctcttgcagggcttctggaggcactttcagcaattacgctatcacctggattcgacaggcccctggacaagggcttgagtgcatgggacagatcatccctatgtttggtacaacacactacgcacagaagttccagggcagggtcacgattaccgcggacgagtccacgagcacagtctacatggagctgagcagcctca…
HIV210-VH-4	Productive	Immunoglobulin heavy chain variable region gene of plasmablast from HIV-infected individuals	gnnnnnnanntacatccactttgcctttctctccacaggtgtccactcccaggtccaactgcacctcggttctatcgattgaattccaccatgggatggtcatgtatcatcctttttctagtagcaactgcaaccggtgtacattctgaggtgcagctggtggagtctggggctgaggtgagggagcctggggcctcagtgaaactttcctgcaaggcttctggatactccttcactagttgggctattcattgggtgcgccaggcccccggacagaggcttgaatggatgggatggatcatggctggcaatggtaacacaaaatattcacagaagttccagggcagagtcaccattaccagggacacatccgcgaacacagcctacatggaggtgagc…
HIV210-VH-5	Productive	Immunoglobulin heavy chain variable region gene of plasmablast from HIV-infected individuals	gnatacatccactttgcctttctctccacaggtgtccactcccaggtccaactgcacctcggttctatcgattgaattccaccatgggatggtcatgtatcatcctttttctagtagcaactgcaaccggtgtacattctgaggtgcagctggtggagtccgggggaaacttagttcagccgggggggtccctgagactctcctgtgcagcctctggattccccttcagtagctactggatgcattgggtccgccaagctccagggaaagggctggagtgggtctcacgtattagtagtgattttaatagtgatgggactactacaaactatgcggactccgtgaagggccgattcgccgtctccagagacaacgccaagaacaccctatatctgcaaa…
HIV210-VH-6	Productive	Immunoglobulin heavy chain variable region gene of plasmablast from HIV-infected individuals	acatccactttgcctttctctccacaggtgtccactcccaggtccaactgcacctcggttctatcgattgaattccaccatgggatggtcatgtatcatcctttttctagtagcaactgcaaccggtgtacattctgaggtgcagctggtggagtctggggctgaggtgaagaagcctgggtcctcggtgaaggtctcttgcagggcttctggaggcactttcagcaattacgctatcacctggattcgacaggcccctggacaagggcttgagtgcatgggacagatcatccctatgtttggtacaacacactacgcacagaagttccagggcagggtcacgattaccgcggacgagtccacgagcacagtctacatggagctgagcagcctcagatc…
HIV210-VH-7	Productive	Immunoglobulin heavy chain variable region gene of plasmablast from HIV-infected individuals	tacatccactttgcctttctctccacaggtgtccactcccaggtccaactgcacctcggttctatcgattgaattccaccatgggatggtcatgtatcatcctttttctagtagcaactgcaaccggtgtacattctgaggtgcagctggtggagtctgggggaggcgtggtccagccggggaggtccctgagagtctcctgtgcagcgtctggattcaccctcagtcactatggcatgttctgggtccgccaggctccaggcaaggggctggagtgggtggcttttatatcgcatgatgaaagtactaagtattatgcagactccgtgaagggccgattcaccatctccagagacagttccaagaacacgttgtatctgcaaatgaacagcctgagag…
HIV210-VH-8	Productive	Immunoglobulin heavy chain variable region gene of plasmablast from HIV-infected individuals	tccactttgcctttctctccacaggtgtccactcccaggtccaactgcacctcggttctatcgattgaattccaccatgggatggtcatgtatcatcctttttctagtagcaactgcaaccggtgtacattctgaggtgcagctgttggagtctgggggaggcgtggtccagccgggggggtccctgagagtctcctgtgcagcgtctggattcaccctcagtcactatggcatgttctgggtccgccaggctccaggcaaggggctggagtgggtggcttttatatcgcgtgatgaaggtactaaatattatgcagactccgtgaagggccgattcaccatctccagagacagttccaagaacacgttgtatctgcaaatgaacagcctgagagctga…
HIV210-VH-9	Productive	Immunoglobulin heavy chain variable region gene of plasmablast from HIV-infected individuals	cnnnnnntacatccactttgcctttctctccacaggtgtccactcccaggtccaactgcacctcggttctatcgattgaattccaccatgggatggtcatgtatcatcctttttctagtagcaactgcaaccggtgtacattctgaggtgcagctggtggagtctggggctgaggtgaagaagcctggggcctcagtgaaggtttcctgcaaggcatctggatacaccttcaccagctactatatgcactgggtgcgacaggcccctggacaagggcttgagtggatgggaataatcaaccctagtggtggtaccacaaactacgcacagaagttgcaggccagagtcaccatgaccagggacacgtccacgggcacagtctacatggacctgaccagc…
HIV210-VH-10	Productive	Immunoglobulin heavy chain variable region gene of plasmablast from HIV-infected individuals	gncnnnnnannncatccactttgcctttctctccacaggtgtccactcccaggtccaactgcacctcggttctatcgattgaattccaccatgggatggtcatgtatcatcctttttctagtagcaactgcaaccggtgtacattctgaggtgcagctgttggagtctggggctgaggtgaagaagcctgggtcctcggtgaaggtctcttgcagggcttctggaggcactttcagcaattacgctatcacctggattcgacaggcccctggacaagggcttgagtgcatgggacagatcatccctatgtttggtacaacacactacgcacagaagttccagggcagggtcacgattaccgcggacgagtccacgagcacagtctacatggagctgagc…
HIV210-VH-11	Productive	Immunoglobulin heavy chain variable region gene of plasmablast from HIV-infected individuals	gnnnnnnnnntanntccactttgcctttctctccacaggtgtccactcccaggtccaactgcacctcggttctatcgattgaattccaccatgggatggtcatgtatcatcctttttctagtagcaactgcaaccggtgtacattctgaggtgcagctgttggagtctggggctgaggtgagggagcctggggcctcagtgaaactttcctgcaaggcttctggatactccttcactagttgggctattcattgggtgcgccaggcccccggacagaggcttgaatggatgggatggatcatggctggcaatggtaacacaaaatattcacagaagttccagggcagagtcaccattaccagggacacatccgcgaacacagcctacatggaggtgagc…
HIV210-VH-12	Productive	Immunoglobulin heavy chain variable region gene of plasmablast from HIV-infected individuals	cnnnnnntaacatccactttgcctttctctccacaggtgtccactcccaggtccaactgcacctcggttctatcgattgaattccaccatgggatggtcatgtatcatcctttttctagtagcaactgcaaccggtgtacattctgaggtgcagctggtggagtccgggggaaacttagttcagccgggggggtccctgagactctcctgtgcagcctctggattccccttcagtagctactggatgcattgggtccgccaagctccagggaaagggctggagtgggtctcacgtattagtagtgattttaatagtgatgggactactacaaactatgcggactccgtgaagggccgattcgccgtctccagagacaacgccaagaacaccctatatct…
HIV210-VH-13	Productive	Immunoglobulin heavy chain variable region gene of plasmablast from HIV-infected individuals	tacntccactttgcctttctctccacaggtgtccactcccaggtccaactgcacctcggttctatcgattgaattccaccatgggatggtcatgtatcatcctttttctagtagcaactgcaaccggtgtacattctgaggtgcagctgttggagtctgggggaggcgtggtccagccggggaggtccctgagagtctcctgtgcagcgtctggattcaccctcagtcactatggcatgttctgggtccgccaggctccaggcaaggggctggagtgggtggcttttatatcgcatgatgaaagtactaaatattatgcagactccgtgaagggccgattcaccatctccagagacagttccaagaacacgttgtatctgcaaatgaacagcctgagag…
HIV210-VH-14	Productive	Immunoglobulin heavy chain variable region gene of plasmablast from HIV-infected individuals	tanatccactttgcctttctctccacaggtgtccactcccaggtccaactgcacctcggttctatcgattgaattccaccatgggatggtcatgtatcatcctttttctagtagcaactacaaccggtgtacattctgaggtgcagctgttggagtctgggggaggcgtggtccagcctgggaggtccctgagactctcctgtgcagcctctggattcaccttcagtagctatggcatgcactgggtccgccaggctccaggcaaggggctggagtgggtggcaagtatatggtttgatggaaataataaatactatggagactccgtgaagggccgattcaccatctccagagacaactccaagaaaacgctgtatctgcaaatgaacagcctgagag…
HIV210-VH-15	Productive	Immunoglobulin heavy chain variable region gene of plasmablast from HIV-infected individuals	tanntccactttgcctttctctccacaggtgtccactcccaggtccaactgcacctcggttctatcgattgaattccaccatgggatggtcatgtatcatcctttttctagtagcaactgcaaccggtgtacattctgaggtgcagctggtggagtcgggcccaggactggtgaagccttcagagaccctgtccctcacttgcactgtctctggtggctccatcagtgctggtgattactggtggagctggatccgccagcccccaggggagggcctggagtggattggttacatccattacagtgggagcacccactacaacccgtccctccagggtcgagttgtcgtctcggtagacaggtccaagaatcaattctccctgagggtgagctctgtga…
HIV210-VH-16	Productive	Immunoglobulin heavy chain variable region gene of plasmablast from HIV-infected individuals	cnnnnnntanatccactttgcctttctctccacaggtgtccactcccaggtccaactgcacctcggttctatcgattgaattccaccatgggatggtcatgtatcatcctttttctagtagcaactgcaaccggtgtacattctgaggtgcagctgttggagtctgggggaggcgtggtccagccgggggggtccctgagagtctcctgtgcagcgtctggattcaccctcagtcactatggcatgttctgggtccgccaggctccaggcaaggggctggagtgggtggcttttatatcgcatgatgaaagtactaaatattatgcagactccgtgaagggccgattcaccatctccagagacagttccaagaacacgttgtatctgcaaatgaacagc…
HIV210-VH-17	Productive	Immunoglobulin heavy chain variable region gene of plasmablast from HIV-infected individuals	tanntcnactttgcctttctctccacaggtgtccactcccaggtccaactgcacctcggttctatcgattgaattccaccatgggatggtcatgtatcaccctttttctagtagcaactgcaaccggtgtacattctgaggtgcagctgttggagtctgggggaggcttggtacagcctggagggtccctgagactctcctgtgcagcctctggattcaccttcagtagttatgagatgaactgggtccgtcaggctccagggaaggggctggagtgggtttcatacattaggaatagtggtagtaccatatattacgcagattctgtgaagggccgattcaccatttccagagacaacgccaagaactcgctgtatctacaaatgaacagcctgagag…
HIV210-VH-18	Productive	Immunoglobulin heavy chain variable region gene of plasmablast from HIV-infected individuals	tacatccactttgcctttctctccacaggtgtccactcccaggtccaactgcacctcggttctatcgattgaattccaccatgggatggtcatgtatcatcctttttctagtagcaactgcaaccggtgtacattctgaggtgcagctggtggagtctggggctgaggtgaagaagcctggggcctcagtgaaggtctcctgcgaggcttctggatacaccttcaccggctactatatgcactgggtgcgacaggcccctggacaagggcttgagtggatgggatggatcaaccctaacagtggtggcacaaactatgcacagaagtttcagggcagggtcaccatgaccagggacacgtccatcagcacagcctacatggagctgagcaggctgagat…
HIV210-VH-19	Productive	Immunoglobulin heavy chain variable region gene of plasmablast from HIV-infected individuals	cnnnanntacatcnactttgcctttctctccacaggtgtccactcccaggtccaactgcacctcggttctatcgattgaattccaccatgggatggtcatgtatcatcctttttctagtagcaactgcaaccggtgtacattcccaggtgcagctacagcagtggggcgcaggactgttgaagccttcggagaccctgtccctcagttgcgctgcctatggtgggtccttcagtggttactactggagctggatccgccagcccccagggaaggggctggagtggattggggaaatcaatcatagtggaagcaccaactacaacccgtccctcaagagtcgagtcaccatatcagtagacacgtccaagaaccagttctccctgaagctgagctctgtg…
HIV210-VH-20	Productive	Immunoglobulin heavy chain variable region gene of plasmablast from HIV-infected individuals	ttnnnnnnnnnntanntccactttgcctttctctccacaggtgtccactcccaggtccaactgcacctcggttctatcgattgaattccaccatgggatggtcatgtatcatcctttttctagtagcaactgcaaccggtgtacattctgaggtgcagctgttggagtctgggggaggcgtggtccagcctggggggtccctgagactgtcctgtacagcctctggtttcaccttcagtgagttttctatgcactgggtccgccaggctccaggcaaggggccggagtgggtggcagttttggcatatgatggaaccactgaatactacgcagactccgtgaagggccgattcaccgtctccagagacaattccaagaacacgctatatctccaaatga…
HIV210-VH-21	Productive	Immunoglobulin heavy chain variable region gene of plasmablast from HIV-infected individuals	gnnnnnnnnnnatacatccactttgcctttctctccacaggtgtccactcccaggtccaactgcacctcggttctatcgattgaattccaccatgggatggtcatgtatcatcctttttctagtagcaactgcaaccggtgtacattctgaggtgcagctgttggagtctgggggaggcttggtaaagcctggggggtcccttagactctcctgtgcaggctctggattcactttcagtaacgcctggatgagctgggtccgccaggctccagggaaggggctggagtgggttggacgtattaaaagcaaatataatggtggaacaacagactacgctgcacccgtgaaaggcagattcaccatctcaagagatgattcaaaaagcacgctgtatctgc…
HIV210-VH-22	Productive	Immunoglobulin heavy chain variable region gene of plasmablast from HIV-infected individuals	cnnnnnntnnntccactttgcctttctctccacaggtgtccactcccaggtccaactgcacctcggttctatcgattgaattccaccatgggatggtcatgtatcatcctttttctagtagcaactgcaaccggtgtacattctgaggtgcagctggtggagtctgggggaggcttggtacagcctggagggtccctgagactctcctgtgcagcctctggattcaccttcagtagttatgagatgaactgggtccgtcaggctccagggaaggggctggagtgggtttcatacattaggaatagtggtagtaccatatattacgcagactctgtgaagggccgattcaccatttccagagacaacgccaagaactcgctgtatctacaaatgaacagc…
HIV210-VH-23	Productive	Immunoglobulin heavy chain variable region gene of plasmablast from HIV-infected individuals	tacatccactttgcctttctctccacaggtgtccactcccaggtccaactgcacctcggttctatcgattgaattccaccatgggatggtcatgtatcatcctttttctagtagcaactgcaaccggtgtacattctgaggtgcagctgttggagtctgggggaggcttggtacagcctggagggtccctgagactctcctgtgcagcctctggattcaccttcagtagttatgagatgaactgggtccgtcaggctccagggaaggggctggagtgggtttcatacattaggaatagtggtagtaccatatattacgcagactctgtgaagggccgattcaccatttccagagacaacgccaagaactcgctgtatctacaaatgaacagcctgagag…
HIV210-VH-24	Productive	Immunoglobulin heavy chain variable region gene of plasmablast from HIV-infected individuals	gncnnnnnntacatccactttgcctttctctccacaggtgtccactcccaggtccaactgcacctcggttctatcgattgaattccaccatgggatggtcatgtatcatcctttttctagtagcaactgcaaccggtgtacattctgaggtgcagctggtggagtctgggggaggcgtggtccagccgggggggtccctgagagtctcctgtgcagcgtctggattcaccctcagtcactatggcatgttctgggtccgccaggctccaggcaaggggctggagtgggtggcttttatatcgcatgatgaaagtactaaatattatgcagactccgtgaagggccgattcaccatctccagagacagttccaagaacacgttgtatctgcaaatgaaca…
HIV210-VH-25	Productive	Immunoglobulin heavy chain variable region gene of plasmablast from HIV-infected individuals	annnnnnnnnnnnntacatccactttgcctttctctccacaggtgtccactcccaggtccaactgcacctcggttctatcgattgaattccaccatgggatggtcatgtatcatcctttttctagtagcaactgcaaccggtgtacattctgaggtgcagctggtggagtctgggggaggcttggtacagcctggagggtccctgagactctcctgtgcagcctctggattcaccttcagtagttatgagatgaactgggtccgtcaggctccagggaaggggctggagtgggtttcatacattaggaatagtggtagtaccatatattacgcagactctgtgaagggccgattcaccatttccagagacaacgccaagaactcgctgtatctacaaat…
HIV210-VH-26	Productive	Immunoglobulin heavy chain variable region gene of plasmablast from HIV-infected individuals	annnnnnnnnnnnntacatccactttgcctttctctccacaggtgtccactcccaggtccaactgcacctcggttctatcgattgaattccaccatgggatggtcatgtatcatcctttttctagtagcaactgcaaccggtgtacattctgaggtgcagctggtggagtctgggggaggcttggtacagcctggagggtccctgagactctcctgtgcagcctctggattcaccttcagtagttatgagatgaactgggtccgtcaggctccagggaaggggctggagtgggtttcatacattaggaatagtggtagtaccatatattacgcagactctgtgaagggccgattcaccatttccagagacaacgccaagaactcgctgtatctacaaat…
HIV210-VH-27	Productive	Immunoglobulin heavy chain variable region gene of plasmablast from HIV-infected individuals	gnnnnnnnnnntanatccactttgcctttctctccacaggtgtccactcccaggtccaactgcacctcggttctatcgattgaattccaccatgggatggtcatgtatcatcctttttctagtagcaactgcaaccggtgtacattcccaggtgcagctgcaggagtggggcgcaggactgttgaagccttcggagaccctgtccctcacctgcggtgtctatgatgggtccttcactggttccttctggacctgggtccgccagaccccagggaagggcctcgagtggattggtgagatcaatcatagtggaagcactaatcacaacccgtccctcgagagtcgagtcaccatgtctgttgacacgtctaagaagcagttctccctgaccctgggctc…
HIV210-VH-28	Productive	Immunoglobulin heavy chain variable region gene of plasmablast from HIV-infected individuals	cnntnnntacntccactttgcctttctctccacaggtgtccactcccaggtccaactgcacctcggttctatcgattgaattccaccatgggatggtcatgtatcatcctttttctagtagcaactgcaaccggtgtacattctgaggtgcagctggtggagtctgggggaggcttggtcaagcctggggggtccctaagactctcctgtgcagcctctggattcaccctcagagaccactatctgagctggatccgccaggctccagggaagggtctggaatggatttcatacatcagtggcagtggtactaccatatactacgcagactctgtgaagggccgattcaccatctccagggacaacgccaagaactcattgtttctgcaaatgcgcagc…
HIV210-VH-29	Productive	Immunoglobulin heavy chain variable region gene of plasmablast from HIV-infected individuals	anntanatccactttgcctttctctccacaggtgtccactcccaggtccaactgcacctcggttctatcgattgaattccaccatgggatggtcatgtatcatcctttttctagtagcaactgcaaccggtgtacattctgaggtgcagctggtggagtctgggggaggcttggtacagcctggagggtccctgagactctcctgtgcagcctctggattcaccttcagtagttatgagatgaactgggtccgtcaggctccagggaaggggctggagtgggtttcatacattaggaatagtggtagtaccatatattacgcagactctgtgaagggccgattcaccatttccagagacaacgccaagaactcgctgtatctacaaatgaacagcctga…
HIV210-VH-30	Productive	Immunoglobulin heavy chain variable region gene of plasmablast from HIV-infected individuals	annnanatccactttgcctttctctccacaggtgtccactcccaggtccaactgcacctcggttctatcgattgaattccaccatgggatggtcatgtatcatcctttttctagtagcaactgcaaccggtgtacattctgaggtgcagctgttggagtctggggctgaggtgaagaagcctggggcctcagtgaaggtctcctgcaagacttctggatacaccttcaccagccacgatatcaattgggtgcgacaggccactggacaagggctggagtggatgggatggatgaaccctaacagtggtaacacaggctatgcacagaggctccagggtagagtcaccattaccaggaacccctccataggcacagcctacatggagctgagcagcctga…
HIV210-VH-31	Productive	Immunoglobulin heavy chain variable region gene of plasmablast from HIV-infected individuals	cnntanntacatccactttgcctttctctccacaggtgtccactcccaggtccaactgcacctcggttctatcgattgaattccaccatgggatggtcatgtatcatcctttttctagtagcaactgcaaccggtgtacattctgaggtgcagctggtggagtctgggggaggcgtggtccagcctgggaggtccctgagactctcctgtgcagcctctggattcaccttcagtagctatggcatgcactgggtccgccaggctccaggcaaggggctggagtgggtggcagttatatcatatgataaaagttataaatactatgcagactccgtgaagggccgattcaccatctccagagacaattccaagaacacgctgtatctgcaaatgaacagc…
HIV210-VH-32	Productive	Immunoglobulin heavy chain variable region gene of plasmablast from HIV-infected individuals	annnnncnnnanntncatccactttgcctttctctccacaggtgtccactcccaggtccaactgcacctcggttctatcgattgaattccaccatgggatggtcatgtatcatcctttttctagtagcaactgcaaccggtgtacattctgaggtgcagctgttggagtctgggggaggtgtggtacggcctggggggtccctgagactctcctgtgcaacgtctggattcacctttgatgattatggcatgagctgggtccgccaagctccagggaaggggctggagtgggtctctgctatagattggaatggtggaagcacagcgtatgcagactctgtgaagggccgattcaccatctccagagacaacgccaagaactccctgtttctgcaaatg…
HIV210-VH-33	Productive	Immunoglobulin heavy chain variable region gene of plasmablast from HIV-infected individuals	tnnntanntcnactttgcctttctctccacaggtgtccactcccaggtccaactgcacctcggttctatcgattgaattccaccatgggatggtcatgtatcatcctttttctagtagcaactgcaaccggtgtacattctgaggtgcagctggtggagtcgggcccaggactggtgaagtcttcggagaccctgtccctcacgtgcaatgtctctggtctctccatcagcagtagttactactggggctggatccggcagcccccagggaaggggctggagtggattgggagtatttatcataatgggagaacccactacaacccgtccctcaagagtccagtcatcatgtcagtagacccgtccaagaaccagttctccctgagggtgagctctgtg…
HIV210-VH-34	Productive	Immunoglobulin heavy chain variable region gene of plasmablast from HIV-infected individuals	tacntccactttgcctttctctccacaggtgtccactcccaggtccaactgcacctcggttctatcgattgaattccaccatgggatggtcatgtatcatcctttttctagtagcaactgcaaccggtgtacattctgaggtgcagctgttggagtcgggcccacgactggtaaagccttcggagaccctgtccctcacctgcgatgtctctgctgactccatcagaactgggtactactggggctggatccggcagtctccagggaagggtctagagtggactgccagtgtctctcctaggggcagcacctactacagcccgtccctcgagggtcgagccaccatttcgctcgacacgtccaagaagcaggtgtccctgaaggtgatctctgtgaggg…
HIV210-VH-35	Productive	Immunoglobulin heavy chain variable region gene of plasmablast from HIV-infected individuals	ggncnntnnntncatccactttgcctttctctccacaggtgtccactcccaggtccaactgcacctcggttctatcgattgaattccaccatgggatggtcatgtatcatcctttttctagtagcaactgcaaccggtgtacattctgaggtgcagctggtggagtctgggggaggcttggtacagccagggcggtccctgagactctcctgtacagcttctggattcacctttggtgattgtgctatgagctgggtccgccaggctccagggaaggggctggagtgggtaggtttcattagaagcaaagcttatggtgggacaacagaatacgccgcgtctgtgaaaggcagattcaccatctcaagagatgattccaaaagcatcgcctatctgcaa…
HIV210-VH-36	Productive	Immunoglobulin heavy chain variable region gene of plasmablast from HIV-infected individuals	cnnnnnntacntccactttgcctttctctccacaggtgtccactcccaggtccaactgcacctcggttctatcgattgaattccaccatgggatggttatgtatcatcctttttctagtagcaactgcaaccggtgtacattcccaggtgcagctgcaggagtctgggggaggcttggtacagcctggggggtccctgagactctcctgtgcagcctctggattcaccttcagtacctatagcatgaactgggtccgccaggctccagggaaggggctggagtgggcttcatacattagtagtagtagtagtaccatatactacgcagactctgtgaagggccgattcaccatctccagagacaacgccaagaactcactgtatctgcaaatgaacagc…
HIV210-VH-37	Productive	Immunoglobulin heavy chain variable region gene of plasmablast from HIV-infected individuals	acatccactttgcctttctctccacaggtgtccactcccaggtccaactgcacctcggttctatcgattgaattccaccatgggatggtcatgtatcatcctttttctagtagcaactgcaaccggtgtacattcccaggtgcagctacagcagtggggcgcaggactgttgaagccttcggagaccctgtccctcacctgcgctgtctatggtgggtccttcagtggttactactggagctggatccgccagcccccagggaaggggctggagtggattggggaaatcaatcatagtggaagcaccaattacaacccgtccctcaagagtcgagtcaccatatcagtagacacgtccaggaaccagttctccctgaagctgagctctgtgaccgccgc…
HIV210-VH-38	Productive	Immunoglobulin heavy chain variable region gene of plasmablast from HIV-infected individuals	cnnnanntacatccactttgcctttctctccacaggtgtccactcccaggtccaactgcacctcggttctatcgattgaattccaccatgggatggtcatgtatcatcctttttctagtagcaactgcaaccggtgtacattctgaggtgcagctggtggagtctggggctgaggcgaagaagcccggggcctcagtgaaggtttcctgcaaggcatctggatacaccttcaccagctactatatgcactgggtgcgacaggcccctggacaagggcttgagtggatgggaataatcaaccctagtggtggtagcacaagctacgcacagaagttccagggcagagtcaccatgaccagggacacgtccacgagcacagtctacatggaactgagcagc…
HIV210-VH-39	Productive	Immunoglobulin heavy chain variable region gene of plasmablast from HIV-infected individuals	tanntanntccactttgcctttctctccacaggtgtccactcccaggtccaactgcacctcggttctatcgattgaattccaccatgggatggtcatgtatcatcctttttctagtagcaactgcaaccggtgtacattctgaggtgcagctggtggagtctgggggaggcgtggtccagcctgggaggtccctgagactctcctgtgcagcgtctggattcaccttcagtaactatggcatgcactgggtccgccaggctccaggcaaggggctggagtgggtggcagttatatggtatgatggaagtaataaatactatgcagactccgtgaagggccgattcaccatctccagagacaattccaagaacacgctgtatctgcaaatgatcagcctg…
HIV210-VH-40	Productive	Immunoglobulin heavy chain variable region gene of plasmablast from HIV-infected individuals	cnntngantanatcnactttgcctttctctccacaggtgtccactcccaggtccaactgcacctcggttctatcgattgaattccaccatgggatggtcatgtatcatcctttttctagtagcaactgcaaccggtgtacattctgaggtgcagctgttggagtctgggggaggcttggtcaagcctggagggtccctgagactctcctgtgcagcctctggattccccctcagtgactactatatgaactggatccgccaggctccggggaaggggctggagtgggtttcatacattagtggcagtggttatagtctttatgctgagtctgtgaggggccgattcaccgtcaccagggacaacgccaggaactcagtgtatctggaaatgaggaacct…
HIV210-VH-41	Productive	Immunoglobulin heavy chain variable region gene of plasmablast from HIV-infected individuals	cnntnnntacntccactttgcctttctctccacaggtgtccactcccaggtccaactgcacctcggttctatcgattgaattccaccatgggatggtcatgtatcatcctttttctagtagcaactgcaaccggtgtacattctgaggtgcagctggtgaagtctgggggaggcttggtcaagcctggagggtccctgagactctcctgtggagcctctggattcatcttcagtgactactacatgagctggatccgccaggctccagggaaggggctggagtgggtttcatacatcagtagtagtggtagtaccatatactacgcagactctgtgaagggccgattcaccatctccagggacaacgccaagaactcactgtatctgcaaatgaacagc…
HIV210-VH-42	Productive	Immunoglobulin heavy chain variable region gene of plasmablast from HIV-infected individuals	cnnnnnntacatccactttgcctttctctccacaggtgtccactcccaggtccaactgcacctcggttctatcgattgaattccaccatgggatggtcatgtatcatcctttttctagtagcaactgcaaccggtgtacattcccaggtgcagctgcaggagtctgggggaggcttggtcaagcctggggggtccctaagactctcctgtgcagcctctggattcaccctcagagaccactatctgagctggatccgccaggctccagggaagggtctggaatggatttcatacatcagtggcagtggtactaccatatactacgcagactctgtgaagggccgattcaccatctccagggacaacgccaagaactcattgtttctgcaaatgcacagc…
HIV210-VH-43	Productive	Immunoglobulin heavy chain variable region gene of plasmablast from HIV-infected individuals	tanntcnactttgcctttctctccacaggtgtccactcccaggtccaactgcacctcggttctatcgattgaattccaccatgggatggtcatgtatcatcctttttctagtagcaactgcaaccggtgtacattcccaggtgcagctgcaggagtcgggcccaggactggtgaagccttcacagaccctgtccctcacctgcactgtctctggtgactccatcgacagtggtggttcctactggagctggatccggcagcccgccgggaagggactggagtggattggccgtatctataccagtgggagcaccaactacaacccctccctcaagagtcgagtcaccatatcagtagacacgtccaagaaccaattctccctgaggctgagctctgtga…
HIV210-VH-44	Productive	Immunoglobulin heavy chain variable region gene of plasmablast from HIV-infected individuals	annnnnncntnttnnttttctctcnnngnggnncctcccccnnnncantgggcccccgttttnttnnntgaatttccccnnggnnnggtcatgtntcatccnnttnntttaanaactgcaaccggtgtacattntgaggtgcagctggngcaatctggaggaggcttggaccagcctggggggtccctgaaactctcctgtgcagcctctggattcacctttagtagctattggatgagctgggtccgccaggctccagggaaggggctggaatgggtggccaacataaagcaagatggaagtgagaaatactatgtggactctgtgaagggccgattccccatctccagagacaacgcccaaaacccactgtatctgcaaatgaacagcctgagaacc…
HIV210-VH-45	Productive	Immunoglobulin heavy chain variable region gene of plasmablast from HIV-infected individuals	anntccactttgcctttctctccacaggtgtccactcccaggtccaactgcacctcggttctatcgattgaattccaccatgggatggtcatgtatcatcctttttctagtagcaactgcaaccggtgtacattctgaggtgcagctggtggagtctgggggaggcttggtccagcctggggggtccctaaacctctcctgtgcagcctctgggttcagcttcagtggctctgctatgcactgggtccgccaggcttccgggaaagggctggagtgggtaggccatattaaaggcagacctaataattacgcgacggcatatgctgagtctgtgaaaggcaggttcaccatctctagagatgattcaaagaacacggcgtatctgcaaatgaacagcct…
HIV210-VH-46	Productive	Immunoglobulin heavy chain variable region gene of plasmablast from HIV-infected individuals	tacntccactttgcctttctctccacaggtgtccactcccaggtccaactgcacctcggttctatcgattgaattccaccatgggatggtcatgtatcatcctttttctagtagcaactgcaaccggtgtacattctgaggtgcagctggtggagtctgggggaggcttggtacagcctggggggtccctgagactctcctgtgcagcctctggattcagctttagcagctatgccatgagctgggtccgccaggctcctgggaaggggctggagtgggtctcagttattagtggtagtggtggtagcacatactacgcagactccgtgaagggccggttcaccatctccagagacacttccaagaacacgctgtatctgcaaatgaacaccctgagag…
HIV210-VH-47	Productive	Immunoglobulin heavy chain variable region gene of plasmablast from HIV-infected individuals	anananntccactttgcctttctctccacaggtgtccactcccaggtccaactgcacctcggttctatcgattgaattccaccatgggatggtcatgtatcatcctttttctagtagcaactgcaaccggtgtacattctgaggtgcagctggtggagtctggggctgaggtgaagaagcctggggcctcagtgaaggtttcctgcaagacatctgcatacaccttcaccagcttctatatgcactgggtgcgacaggcccctggacaagggcttgagtggctgggaatgatcaacccctgcgatggtggcacaagatacgcacagaggttgcagggcagagtcaccatgaccagggacacgtccacgagctcagtctatatggacctgagcagcctgg…
HIV210-VH-48	Productive	Immunoglobulin heavy chain variable region gene of plasmablast from HIV-infected individuals	tcnactttgcctttctctccacaggtgtccactcccaggtccaactgcacctcggttctatcgattgaattccaccatgggatggtcatgtatcatcctttttctagtagcaactgcaaccggtgtacattctgaggtgcagctggtggagtccgggggagacttaattcagcctggggggtccctgagactctcatgtgcagcctctggattcaccttcagtacctactggatgcactgggtccgccaagctccagggaaggggctggaatgggtctcacatattaatagtgatgggagaaccacaaggaacgcggactccgtgaagggccgattcaccgtctccagagacaacgccaagaacgccctgtatctggaaatggacagtctgagagccga…
HIV210-VH-49	Productive	Immunoglobulin heavy chain variable region gene of plasmablast from HIV-infected individuals	acatcnactttgcctttctctccacaggtgtccactcccaggtccaactgcacctcggttctatcgattgaattccaccatgggatggtcatgtatcatcctttttctagtagcaactgcaaccggtgtacattctgaggtgcagctgttggagtctggggctgaggtgaggaagcctggggcctcagtgaaggtttcctgcaaggcttctggttacaccttcaccaaccactatttgcactgggtgcgacaggcccctggacaagggcgtgagtggatgggagtaatccgccctagtggtggtagctcaaccaacgcacagaagttccagggcagagtcaccatgagcagggacacgtccacgagcacagtctacatggagctgagcagcctgaaatt…
HIV210-VH-50	Productive	Immunoglobulin heavy chain variable region gene of plasmablast from HIV-infected individuals	anntacatccactttgcctttctctccacaggtgtccactcccaggtccaactgcacctcggttctatcgattgaattccaccatgggatggtcatgtatcatcctttttctagtagaactcaaccggtgtacattctgaggtgcagctgttggagtccgggggaggcttagttcagcctggggggtccctgagactctcctgtgcagcctctggattcaccttcaatagctactggatgcactgggtccgccaagctccagggaaggggctggtgtgggtctcacgtattaatagtgatgagagtagcacaaactacgcggactccgtgaagggccgattcaccatctccagagacaacgccaagaacacactgtctctgcaaatgaacagtctgaga…
HIV210-VH-51	Productive	Immunoglobulin heavy chain variable region gene of plasmablast from HIV-infected individuals	gnannnnnatacatccactttgcctttctctccacaggtgtccactcccaggtccaactgcacctcggttctatcgattgaattccaccatgggatggtcatgtatcatcctttttctagtagcaactgcaaccggtgtacattctgaggtgcagctggtggagtctgggggagccctggtacagcctggggggtccctgagactctcctgtgtagcctctggattcgccttcagtagttatgaaatgacctgggtccgccaggctccagggaaggggctggagtggctttcatacattattactagtgggaataccatgtactatacagactctgtgaagggccgattcaccatctccagagacaacgccaagaactcactgtatctggaaatgaaca…
HIV210-VH-52	Productive	Immunoglobulin heavy chain variable region gene of plasmablast from HIV-infected individuals	tacntccactttgcctttctctccacaggtgtccactcccaggtccaactgcacctcggttctatcgattgaattccaccatgggatggtcatgtatcatcctttttctagtagcaactgcaaccggtgtacattctgaggtgcagctgttggagtccgggggaggcttagttcagcctggggggtccctgagactctcctgtgcagcctctggattcaccttcaatagctactggatgcactgggtccgccaagctccagggaaggggctggtgtgggtctcacgtattgatagtgatgagagtagcgcaaactacgcggactccgtgaagggccgattcaccatctccagagacaacgccaagagcacactgtctctgcaaatgaacagtctgagag…
HIV210-VH-53	Productive	Immunoglobulin heavy chain variable region gene of plasmablast from HIV-infected individuals	tanatccactttgcctttctctccacaggtgtccactcccaggtccaactgcacctcggttctatcgattgaattccaccatgggatggtcatgtatcatcctttttctagtagcaactgcaaccggtgtacattctgaggtgcagctgttggagtctgggggagccctggtacagcctggggggtccctgagactctcctgtgtagcctctggattcgccttcagtagttatgaaatgacctgggtccgccaggctccagggaaggggctggagtggctttcatacattattactagtgggaataccatgtactatacagactctgtgaagggccgattcaccatctccagagacaacgccaagaactcactgtatctggaaatgaacagcctgagag…
HIV210-VH-54	Productive	Immunoglobulin heavy chain variable region gene of plasmablast from HIV-infected individuals	ggnnnnnnatacatccactttgcctttctctccacaggtgtccactcccaggtccaactgcacctcggttctatcgattgaattccaccatgggatggtcatgtatcatcctttttctagtagcaactgcaaccggtgtacattctgaggtgcagctggtggagtctgggggaggcttggtccagcctggggggtccctgagactctcctgtgcagactctggattcacctttagtatctattggatgagttgggtccgccaggctccagggagggggctggagtgggtggccagcataaagcaagatggaagtgagaaatactatgtcgactctgtgaagggccgattcaccatctccagagacaacgccaagacctcactgtatctgcaaatgaaca…
HIV210-VH-55	Productive	Immunoglobulin heavy chain variable region gene of plasmablast from HIV-infected individuals	atacatccactttgcctttctctccacaggtgtccactcccaggtccaactgcacctcggttctatcgattgaattccaccatgggatggtcatgtatcatcctttttctagtagcaactgcaaccggtgtacattctgaggtgcagctggtggagtctgggggaggcttggtccggcctggggggtccctgagactctcctgtgcagcctctggattcacctttcgaagcttttggatgagttgggtccgccaggctccagggaaggggctggagtgggtggccaacataaagcaagatggaagtgagaaatattatgtggactctgtgaagggccgattcaccatctccagagacaacgccaagaactcactgtatctgcaaatgaacagcctgaga…
HIV210-VH-56	Productive	Immunoglobulin heavy chain variable region gene of plasmablast from HIV-infected individuals	tanatccactttgcctttctctccacaggtgtccactcccaggtccaactgcacctcggttctatcgattgaattccaccatgggatggtcatgtatcatcctttttctagtagcaactgcaaccggtgtacattctgaggtgcagctggtggagtctgggggaggcttggtacagcctggggggtccctgagactctcctgtgtagcctctggattcacctttagcacttatgccatgagctgggtccgccacgctccagggaaggggctggagtgggtctcagctattagtggtagtgatgatggcacatactccgcagactccgtgaagggccggttcaccatctccagagacaattccaagaacacactgtatcttcaaatgaacagcctgagag…
HIV210-VH-57	Productive	Immunoglobulin heavy chain variable region gene of plasmablast from HIV-infected individuals	tccactttgcctttctctccacaggtgtccactcccaggtccaactgcacctcggttctatcgattgaattccaccatgggatggtcatgtatcatcctttttctagtagcaactgcaaccggtgtacattctgaggtgcagctggtggagcctggagcagaggtgaaaaagcccggggagtctctgaagatctcctgtaagggttctggatacagctttaccagctactggatcggctgggtgcgccagatgcccgggaaaggcctggagtggatggggatcatctatcctggtgactctgataccagatacagcccgtccttccaaggccaggtcaccatctcagccgacaagtccatcagcaccgcctacctgcagtggagcagcctgaaggcctc…
HIV6-VH-65	Unproductive	Immunoglobulin heavy chain variable region gene of plasmablast from HIV-infected individuals	gnnnnnanntacatccactttgcctttctctccacaggtgtccactcccaggtccaactgcacctcggttctatcgattgaattccaccatgggatggtcatgtatcatcctttttctagtagcaactgcaaccggtgtacattctgaggtgcagctggtggagtccgggggaggcttagttcagcctggggggtccctgagactctcctgtgcagcctctggattcaccttcaatagctactggatgcactgggtccgccaagctccagggaaggggctggtgtgggtctcacgtattaatagtgatgagagtagcacaaactacgcggactccgtgaagggccgattcaccatctccagagacaacgccaagaacacactgtctctgcaaatgaaca…
HIV6-VH-66	Unproductive	Immunoglobulin heavy chain variable region gene of plasmablast from HIV-infected individuals	ggnnnnnnnntanntccactttgcctttctctccacaggtgtccactcccaggtccaactgcacctcggttctatcgattgaattccaccatgggatggtcatgtatcatcctttttctagtagcaactgcaaccggtgtacattctgaggtgcagctggtggagtctgggggagccctggtacagcctggggggtccctgagactctcctgtgtagcctctggattcgccttcaatatttatgaaatgacctgggtccgccaggctcctcggaaggggctggagtggctttcatacgttattactagtgggaattccntgtactattctcactctgtgaatggccgattcaccatctcctgacacaacgccaagaactcactgtatctggaaatgaac…
HIV6-VH-67	Unproductive	Immunoglobulin heavy chain variable region gene of plasmablast from HIV-infected individuals	cnnnnnnnnanntccacttttgccttnntctccacaggtgnnnannncnaggnncaanngnaccncggttctancgattgaattccaccangggatggtcatgnatcatcctttttctagtagcaacngnaaccggtgtacattctgaggtgcagctgttggagtctgggggaggcatggtccagccgggggggtccctgagactctcctgtgcagcgtctggattcaccttcagtagttgtggcatgcactgggtccgccaggctccaggcaaggggctggagtgggtggcatttatacggtatgatggaactaatacatattatgcagattccgtgaagggccgattcaccatctccagagacaattccaaggacacgctgtatctgcaaatgaaca…
HIV6-VH-68	Unproductive	Immunoglobulin heavy chain variable region gene of plasmablast from HIV-infected individuals	annnnnnnnnnnnnnanntcnacttttgccttnctctccacaggtgtcnactncccaggtccaacngcacctcggttntatcgatngaattccaccangggatggtcatgtatcatcctttttctagtagcaactgcaaccggtgtacattctgaggtgcagctgttggagtctgggggaggcttggtacagcctggggggtccctgagactctcctgtgtagcctctggattcagcttcaggtactcccacatgagcggggtccgccaggctcccgggaaggggctggaatgggtaggtttcattagagacaaagctaatggtgggacagcagaatagaccacgtctgtgaaaggcagattcacaatctcaagagatgattccaaaagcatcacctat…
HIV6-VH-69	Unproductive	Immunoglobulin heavy chain variable region gene of plasmablast from HIV-infected individuals	tacntccactttgcctttctctccacaggtgtccactcccaggtccaactgcacctcggttctatcgattgaattccaccatgggatggtcatgtatcatcctttttctagtagcaactgcaaccggtgtacattctgaggtgcagctggtggagtctgggggaggcttggtccagccgggggggtccctgagactctcctgtgcagcctctggattcagctttagtacttattggatgacctgggtccgccaggctccagggaaggggctggagtgggtggccaacataaagcaagatggaagtgagagaaactatgtgggctctgtggagggccgattcaccatttccagagacaacgccaagaactcactgtatctgcaaatgaacagcctgagag…
HIV6-VH-70	Unproductive	Immunoglobulin heavy chain variable region gene of plasmablast from HIV-infected individuals	gncnnnannnacatccactttgcctttctctccacaggtgtccactcccaggtccaactgcacctcggttctatcgattgaattccaccatgggatggtcatgtatcatcctttttctagtagcaactgcaaccggtgtacattctgaggtgcagctggtggagtctgggggaggcttggtacaaccgggggggtccctgagactctcctgtgcagcccctggattcacctttagcagctatgccatgagctgggtccgccaggttccagggaaggggctggagtgggtctcgactattggcggtaggagtggtaccacatactacgcagactccgtgaagggccgcttcaccatctccagagacacttccaagagcacactttatctgcaaatgaaca…
HIV6-VH-71	Unproductive	Immunoglobulin heavy chain variable region gene of plasmablast from HIV-infected individuals	tacatccactttgcctttctctccacaggtgtccactcccaggtccaactgcacctcggttctatcgattgaattccaccatgggatggtcatgtatcatcctttttctagtagcaactgcaaccggtgtacattctgaggtgcagctgttggagtctgggggaggcttggtccagccgggggggtccctgagactctcctgtgcagcctctggattcagctttagtacttattggatgacctgggtccgccaggctccagggaaggggctggagtgggtggccaacataaagcaagatggaagtgagagaaactatgtgggctctgtgaagggccgattcaccatttccagagacaacgccaagaactcactgtatctgcaaatgaacagcctgagag…
HIV6-VH-72	Unproductive	Immunoglobulin heavy chain variable region gene of plasmablast from HIV-infected individuals	anntccactttgcctttctctccacaggtgtccactcccaggtccaactgcacctcggttctatcgattgaattccaccatgggatggtcatgtatcatcctttttctagtagcaactgcaaccggtgtacattctgaggtgcagctgttggagcctgggggaggcttggtccagcctggggggtccctgagactctcctgtgcagcctctagattcacctttagtacctattggatgggttgggtccgccaggctccagggaaggggctggagtgcgtggccaacataaacgaagatggaagtgaggagtactatgtggactctgtgaagggccgattcaccatctccagagacaacgccaagagctcactgtatctgtaaatgaacagtctgagagc…
HIV6-VH-73	Unproductive	Immunoglobulin heavy chain variable region gene of plasmablast from HIV-infected individuals	tanntccactttgcctttctctccacaggtgtccactcccaggtccaactgcacctcggttctatcgattgaattccaccatgggatggtcatgtatcatcctttttctagtagcaactgcaaccggtgtacattctgaggtgcagctgttggagtctgggggaggcttggtcaagcctggagggtccctgagactctcctgtgcagcctctggattcaccttcagtgactactacatgagctggatccgccaggctccagggaaggggctggagtgggtttcatacattagcagtggtggtagtaccatatactacgcagactctgtgaagggctgattcaccatctccagggacaacgccaagaactcactgtatctgcaaatgaacagcctgagag…
HIV6-VH-74	Unproductive	Immunoglobulin heavy chain variable region gene of plasmablast from HIV-infected individuals	tanatccactttgcctttctctccacaggtgtccactcccaggtccaactgcacctcggttctatcgattgaattccaccatgggatggtcatgtatcatcctttttctagtagcaactgcaaccggtgtacattctgaggtgcagctggtggagtctgggggaggcttggtacagccgggggggtccctgagactgtcctgtgcagcctctggattcagcttcagcagctatgacatgagctgggtccgccaggctccagggcaggggctggagtgggtctcagttataagtaggagtgatggtagcacacactacgcagactctgtgaagggccggttcaccctctccagagacaattccaagaacacgctggatctgcaaatgaacagcctgagag…
HIV6-VH-75	Unproductive	Immunoglobulin heavy chain variable region gene of plasmablast from HIV-infected individuals	anatccnctttgtntttctctccacaggtgtccactcccacgtccaactgcacctcggttctntngattgaattnnaccacgggatggtcatgttnnnnctntttttagtacactgcgccggtgtctntctgangtgagcngttgtnnctgggggaggcctggtcaagcctggggggtccctgataatctcctgtggagcctccggattcaccttcattacctataccatgaggtgggtccgccgggctcctgggaaggggggggagggggtctcatccattactagtactagtagttacatatactacgcagactcactgaggggccgattcaccatctccagagacaaccccaagaactcactgtatctacaaatgaccagcctgacagccgaggac…
HIV6-VH-76	Unproductive	Immunoglobulin heavy chain variable region gene of plasmablast from HIV-infected individuals	ananntnnnntttnnntttntctccnnnntgtgtcctctcccaggcccaactgcccctcntttctatnnnttgttttcccccgtgngngggacatgtattntcntttttctantaaaaactgcaacgggtgtanattcagaggtgcatctgttagantggggcgaangattgttcnnccccnggggagaccctgnccctcctctggtgcgcccggagtgnctccttcagagattactaaaagagctggatccgccaccctccanannangnncaggagtngntagnccttattantgggggtggaggcggaacnacntacccntccttcnnggngggntcanctnantactgacaacatccaaaaaacaattcacctggaggctaatatcntgaagcct…
HIV6-VH-77	Unproductive	Immunoglobulin heavy chain variable region gene of plasmablast from HIV-infected individuals	atanatccactttgcctttctctccacaggtgtccactcccaggtccaactgcacctcggttctatcgattgaattccaccatgggatggtcatgtatcatcctttttctagtagcaactgcaaccggtgtacattctgaggtgcagctgttggagtctgggggaggcgtggtacagcctggggggtccctgagactctcctgtgcagcctctggattcacctttgatgattatgccatgcactgggtccgtcaagctccagggaagggtctgaagtgggtctctcttatantggggatggtggtaacacatactatgcagactctgtgaggggccgatttaccatctccagagacaacagcaaaaactccctgtttctgcaaatgaacagtctgagaa…
HIV6-VH-78	Unproductive	Immunoglobulin heavy chain variable region gene of plasmablast from HIV-infected individuals	anngnnnannnnnnntcnctttgcctttctctccgaggtgtccactcccaggtccactgcacttcggttctatcgattgaattccgaatggaatggtcatgttttttcctttttctncgccaactgcaaccggttnnattctgacgtgcaattgttggagtctgggggaggcttggtacagcctggggggtccctgagactctcctgtgcatcctctggattcatcttttgaaactctgccgtgagtcggcccccccacgctccagggaagggggtggagtgggtctcagggagtagtggaagtggtggtaccacacaatacgcagactcggtgaaagtcccgttcaccatctcagagacaattctaacaacatgttatatctgccagagaacagactg…
HIV6-VH-79	Unproductive	Immunoglobulin heavy chain variable region gene of plasmablast from HIV-infected individuals	anntccactttgcctttctctccacaggtgtccactcccaggtccaactgcacctcggttctatcgattgaattccaccatgggatggtcatgtatcatcctttttctagtagcaactgcaaccggtgtacattctgaggtgcagctgttggagtctgggggaggcgtggtacagcctggggggtccctgagactctcctgtgcagcctctgggttcatctttgatgattatgccatgcactgggtccgtcaagctccagggaagggtctggagtgggtctcccttattactggggatggtggtagcacatactatgcagactctgtgaggggccgattcaccatctccagagacaacagcaaaaactccctgtatctgcaaatgaacagtctgcgaat…
HIV6-VH-80	Unproductive	Immunoglobulin heavy chain variable region gene of plasmablast from HIV-infected individuals	atccnctttgcctttctctccacaggtgtccactcccaggtccaactgcacctcggttctatcgattgaattccaccatgggatggtcatgtatcatcctttttctagtagcaactgcaaccggtgtacattctgaggtgcagctgttggagtctgggggaggcttggtacagcctggagggtccctgagactctcctgtgcagcctctggattcaccttcagtatttatgaaatgaactgggtccgccaggctccagggaaggggctggagtgggtttcatacattactactggtggtgataccagatactacgcagactctgtgaagggccgattcaccatctccagagacaacgccaagaagtcactgtatctgcaaatgaacagcctgagagccg…
HIV6-VH-81	Unproductive	Immunoglobulin heavy chain variable region gene of plasmablast from HIV-infected individuals	tnnntccactttgcctttctctccacaggtgtccactcccaggtccaactgcacctcggttctatcgattgaattccaccatgggatggtcatgtatcatcctttttctagtagcaactgcaaccggtgtacattctgaggtgcagctggtggagtctgggggaggcgtggtacagcctggggggtccctgagactctcctgtgcagcctctggattcacctttgatgattatgccatgcactgggtccgtcaagctccagggaagggtctggagtgggtctctcttattagtggggatggtggtaacacatactatgcagactctgtgaggggccgatttaccatctccagagacaacagcaaaaactccctgtttctgcaaatgaacagtctgagaa…
HIV6-VH-82	Unproductive	Immunoglobulin heavy chain variable region gene of plasmablast from HIV-infected individuals	tccactttgcctttctctccacaggtgtccactcccaggtccaactgcacctcggttctatcgattgaattccaccatgggatggtcatgtatcatcctttttctagtagcaactgcaaccggtgtacattctgaggtgcagctgttggagtctgggggaggcctggtcaagcctggggggtccctgagactctcctgtgcagcctctggattcaccttcagtacctataccatgagctgggtccgccaggctccagggaaggggctggagtgggtctcatccattactagtactagtagttacatatactacgcagactcactgaggggccgattcaccatctccagagacaacgccaagaactcactgtatctacaaatgaccagcctgagagccga…
HIV6-VH-83	Unproductive	Immunoglobulin heavy chain variable region gene of plasmablast from HIV-infected individuals	tacatccactttgcctttctctccacaggtgtnccactncccaggtncaactgcacctcggttctatcgattgaattccaccatgggatggtcatgtatcatcctttttctagtagcaactgcaaccggtgtacattctgaggtgcagctggtggagtctgggggaggcttggtacagcctggagggtccctgagactctcctgtgaagtctctggattcaccttcactaaatatgaaatgaactgggtccgccaggctccaggggaggggctggagtgggtctcatatattagtagtagtggtggttccatatattacgcagactctgtgaagggccgattcaccatctccagagacaacgccaagagtacactgtctcttcacatgaacagactcag…
HIV6-VH-84	Unproductive	Immunoglobulin heavy chain variable region gene of plasmablast from HIV-infected individuals	annnnnnnnnnnnnnnnntnccctttgcctttctctcccaggggtccnctccccggtccaantgccccccggttttntctattgatttccccccgggggggggttgtgtatccttttttttttaaaaacaaccgcccccggtggtttttagagggtgtgtgtgggaaggggganacatgggaaataccgcggggaggctcagagaatctcttgtgtgcgctcggtggattcttctttggtgaacaggccatggggtgggtccctcaagctccaggngatnnggtggatcgcttctcttnttttgggtggtggggtaacatcatatactaactacattgtgaggggaatgttttnttttcaaaaaaagcaaaaactcccttttcctgtaaatgaaaatgc…
HIV6-VH-85	Unproductive	Immunoglobulin heavy chain variable region gene of plasmablast from HIV-infected individuals	tnnntacatccactttgcctttctctccacaggtgtccactcccaggtccaactgcacctcggttctatcgattgaattccaccatgggatggtcatgtatcatcctttttctagtagcaactgcaaccggtgtacattctgaggtgcagctgttggagtctgggggaggcgtggtacagcctggggggtccctgagactctcctgtgcagcctctggattcacctttgatgattatgccatgcactgggtccgtcaagctccagggaagggtctggagtgggtctctcttattagtggggatggtggtaacacatactatgcagactctgtgaggggccgatttaccatctccagagacaacagcaaaaactccctgtttctgtaaatgaacagtctg…
HIV6-VH-86	Unproductive	Immunoglobulin heavy chain variable region gene of plasmablast from HIV-infected individuals	cnnnnnanncatccactttgcctttctctccacaggtgtccactcccaggtccaactgcacctcggttctatcgattgaattccaccatgggatggtcatgtatcatcctttttctagtagcaactgcaaccggtgtacattctgaggtgcagctggtggagtctgggggaggcttggtacagcctggagggtccctgagactctcctgtgcagcctctggattcacgttcaaaagttatgagatgaattgagtccgccaggctccagggaaggggctggagtgggtctcatatatcagtaatagtggcaatttcaaatactacgcagactctgtgaagggccgcttcaccatctccagagacaacgccaaaaactcactgtatctgcaaatgaacagc…
HIV6-VH-87	Unproductive	Immunoglobulin heavy chain variable region gene of plasmablast from HIV-infected individuals	atanntcnnctttgcctttctctccacaggtgtccactcccaggtccaactgcacctcggttctatcgattgaattccaccatgggatggtcatgtatcatcctttttctagtagcaactgcaaccggtgtacattccgaggtgcagctgttggagtcgggcccaggactggtgaagccttcggagaccctgtctctcacctgcactgtgtctggtggctccatcagtagttactactggagctggatccggcagcccccagggaagggactggagtggattgggtatgtctataacagtgggatcaccaagtacaacccctccctcaagagtcgagtcaccatatcactagacacgtccaagaaccagatttccctgaagctgagctctgtgaccgct…
HIV6-VH-88	Unproductive	Immunoglobulin heavy chain variable region gene of plasmablast from HIV-infected individuals	anatacatccactttgcctttctctccacaggtgtccactcccaggtccaactgcacctcggttctatcgattgaattccaccatgggatggtcatgtatcatcctttttctagtagcaactgcaaccggtgtacattctgaggtgcagctgttggagtctgggggaggcctggtcaagcctggggggtccctgagactctcctgtgcagcctctggattcaccttcagtacctatgccatgagctgggtccgccaggctccagggaaggggctggagtgggtctcatccattactagtactagtagttacatatactacgcagactcactgaggggccgattcaccatctccagagacaacgccaagaactcactgtatctacaaatgaccagcctga…
HIV6-VH-89	Unproductive	Immunoglobulin heavy chain variable region gene of plasmablast from HIV-infected individuals	ananacatccactttgcctttctctccacaggtgtccactcccaggtccaactgcacctcggttctatcgattgaattccaccatgggatggtcatgtatcatcctttttctagtagcaactgcaaccggtgtacattctgaggtgcagctgttggagtctggggctgaggttaagaagcctggggcctcagtgaaaatctcctgcaaggcttctggatacaccttcttcaattatcctattagttgggtgcgacaggtcactggacaagggctggagtggatggggcgtatataccctaacagtggtgacacagcctatggacagaagttccaggacagagtcacttttaccggggataccgccatgaccacagcctacatggaactgagcagcctgg…
HIV6-VH-90	Unproductive	Immunoglobulin heavy chain variable region gene of plasmablast from HIV-infected individuals	ananatccactttgcctttctctccacaggtgtccactcccaggtccaactgcacctcggttctatcgattgaattccaccatgggatggtcatgtatcatcctttttctagtagcaactgcaaccggtgtacattctgaggtgcagctgttggagtctggggctgaggtgaagaagcctggggcctcagtgaaggtttcctgcaaggcttctggatacaccttcactagctatgctatgcattgggtgcgccaggcccccggacaaaggcttgagtggatgggatggatcaacgctggcaatggtaacacaaaatattcacagaagttccagggcagagtcaccattaccagggacacatccgcgagcacagcctacatggatgtgagcagcacggct…
HIV6-VH-91	Unproductive	Immunoglobulin heavy chain variable region gene of plasmablast from HIV-infected individuals	tnnntgtnttnatacntccctttgcctttctctcacaggtgtccactcccaggtccaactgcacctcggttctatcgattgaattccaccatgggatggtcatgtatcatcctttttctagtagcaactgcaaccggtgtacattctgaggtgcagctggtggagtctgggggaggcgtggtacagcctggggggtccctgagactctcctgtgcagcctctgggttcatctttgatgattatgccatgcactgggtccgtcaagctccagggaagggtctggagtgggtctctcttattactggggatgggggtagcccattctatgcagaatccgggggggggcgaatttacatttcccaaaaaaaacnaaaaaattcccctttttttgaaaaaaaa…
HIV6-VH-92	Unproductive	Immunoglobulin heavy chain variable region gene of plasmablast from HIV-infected individuals	annnnngananntccactttgcctttctctccacaggtgtccactcccaggtccaactgcacctcggttctatcgattgaattccaccatgggatggtcatgtatcatcctttttctagtagcaactgcaaccggtgtacattctgaggtgcagctggtggagtctgggggaggcgtggtacagcctggggggtccctgagactctcctgtgcagcctctggattcacctttgatgattatgccatgcactgggtccgtcaagctccagggaagggtctggagtgggtctctcttattagtggggatggtggtaacacatactatgcagactctgtgaggggccgatttaccatctccagagacaacagcaaaaactccctgtttctgcaaatgaacag…
HIV6-VH-93	Unproductive	Immunoglobulin heavy chain variable region gene of plasmablast from HIV-infected individuals	atnnntccactttgcctttctctccacaggtgtccactcccaggtccaactgcacctcggttctatcgattgaattccaccatgggatggtcatgtatcatcctttttctagtagcaactgcaaccggtgtacattctgaggtgcagctgttggagtctgggggaggcgtggtacagcctggggggtccctgagactctcctgtgcagcctctggattcacctttgatgattatgccatgcactgggtccgtcaagctccagggaagggtctggagtgggtctctcttattagtggggatggtggtaacacatactatgcagactctgtgaggggccgatttgccatctccagagacaacagcaaaaactccctgtttctgcaaatgaacagtctgaga…
HIV7-VH-12	Unproductive	Immunoglobulin heavy chain variable region gene of plasmablast from HIV-infected individuals	aanncnnctttgnctttctctncaccggtgtccactcccnggtccaactgcgctcggttctatcgattgaattccaccatgggatggtcatgtatcatcctttttctagtagcaactgcaaccggtgtacattctgaggtgcagctggtggagtctggcggaggacaggtgaagccntcggagaccctgaaactcctctgctgagtctctggttactccttnttantgnttataactggttctgggtccgggcctccccagggaaggggctggggttgatctggggtatttgtcatantgggagcgcctactataatcagtccctcaagagtcgagtcaccatatccatacacacgtccggaaatgaattctccctgaatctgaggtctgtgaccgccg…
HIV7-VH-13	Unproductive	Immunoglobulin heavy chain variable region gene of plasmablast from HIV-infected individuals	annnnnnnnnnnnnaaantcnntttgcctttntctcncaagtgtccctcccagtcnactgcncctccgttccnttnattgaattcccccctgggaagggcatgtattatcctttttcttntaacaaccggaaccggggtacattttaaaggtgaaccggtggaatcgggcggaggagttgtgaagcccggagggacccttaaactctcctgaggngaccctggatttcncttttaagttttaagaaagggtgggggcttcccccccccccaggaaggggngnggaggttgtccctnnttatctctcatgggngggggcnccaactatnacatcccnnaaaaagggangntctcatatcactaaagaantccgaaaatgagatttcactnnatctgaggt…
HIV8-VH-34	Unproductive	Immunoglobulin heavy chain variable region gene of plasmablast from HIV-infected individuals	aaantccctttgcctttttctcccaggggtccnttcccaggtccaactgcccctcggttttttcgattgaattccccccggggaggggcatgtttcatccttttttcantaccaactgnaaccggggtaatttttaaggggcacctgggggantcgggcggaaacntggtaaaccctgggagancccgtaaaaaanctccngtggctcctggantccatctttanngnttattactgggtctggatcccgcantccccagggaaggggntggagttngtcccgggtatttctcatagtgggagncnctactataatccntccctcaagaggggagtcttcntatctccacacacatcccgaaaaaanttctccnttannctaaantctgtgacagaccc…
HIV8-VH-35	Unproductive	Immunoglobulin heavy chain variable region gene of plasmablast from HIV-infected individuals	annnnnncnntttnnntttntncccnnnnnnnnncnnnccannnncnacttnnacctcggttcannnnttaaattcccccngggatgntcatgtatcnccctttttctattancacctgcaccgggtgtactttctgaggtgcagctgggggattcggggggaggcttggtacaccttggggggccactganactctgcagtgcaccctctggagtcacctttgatgattaagccagggtgagggtccctcaagctccagggaagggagaggaatgggtccttcanttctcggggaagatggtaacanatactcccaccncctgaagggggattttttacttcccacnaaaaaaaccaaaaaaactccctgttataaaaaagaactctctgaaaaatga…
HIV8-VH-36	Unproductive	Immunoglobulin heavy chain variable region gene of plasmablast from HIV-infected individuals	cnnnnnntacatccactttgcctttctctccacaggtgtccactcccaggtccaactgcacctcggttctatcgattgaattccaccatgggatggtcatgtatcatcctttttctagtagcaactgcaaccggtgtacattctgaggtgcagctggtggagtctggggctgaggtgacgaagcctggggcctcagtgaaggtctcctgcaaggcttctggatacaccttcaccggctcctatatgcactgggtgcgataggcccctggacaagggcttgagtggatgggatggatcaaccctaacagtggtgacacaaactatgcacagaagtttcagggcagggtcaccttgaccacggacacgtccatcagcacagcctacatggagttgagcagg…
HIV8-VH-37	Unproductive	Immunoglobulin heavy chain variable region gene of plasmablast from HIV-infected individuals	tacatccactttgcctttctctccacaggtgtccactcccaggtccaactgcacctcggttctatcgattgaattccaccatgggatggtcatgtatcatcctttttctagtagcaactgcaaccggtgtacattctgaggtgcagctggtggagcctgggggaggcctggtacggcctggcaggtccctgagactctcctgtgtagcctctggattcacccttgataattatgccattcaccgggtccggcaagctccagggaaggggctggagtgggtctcaggtcttaatttcggaaccggtaggatagactatgcagactctgtgaagggccgattcaccatctccagagacaacgccaagaactcctttcatctgcaaatgaacagtctgagaa…
HIV8-VH-38	Unproductive	Immunoglobulin heavy chain variable region gene of plasmablast from HIV-infected individuals	tnngnatnncntnnncttttgccttnttctccacaggngncnactncggtnanctgncctcggtcctatngatnaannccnnnaggaggtcagtanatcctccctnagtagcaactgcaaccgggtacacnngaggngagcnggnggcgtngggggnggccggtccagccgggggggttccagactctcccngcaggctctggattctctttagtaactttnnntgaccngggtccgccaggctccaggganggggctggagtgggtggccaacataaagcaagatggaagtgagaaatactatatggactctgtgaagggccgattcaccatctccagagacaacgccaagaactcactgtatctgcaaatggacagcctgggagccgatgactcggc…
HIV8-VH-39	Unproductive	Immunoglobulin heavy chain variable region gene of plasmablast from HIV-infected individuals	cnnnnnntacatccactttgcctttctctccacaggtgtccactcccaggtccaactgcacctcggttctatcgatttgaattccaccatgggatggtcatagtatcatcctttttctagtagcaactgcaaccggtgtacattctgaggtgcagctggtggagtcgggcccaggactggtgaagccttcggagaccctgtccctcatatgcagtgtctctggtggctccatcagtagttactactggagctgggtccggcagcccgccgggaagggactggagtggattgggcgttttgggcgtattcacaccagtgggaacgccgcctacaacccctccctcaagagtcgaatcaccatgtcagtagacacgtccaagaaccagttctccctgaagc…
HIV202-VH-39	Unproductive	Immunoglobulin heavy chain variable region gene of plasmablast from HIV-infected individuals	tnnnnnnnnngntacntccactttgcctttctctccacaggtgtccactcccaggtccaactgcacctcggttctatcgattgaattccaccatgggatggtcatgtatcatcctttttctagtagcaactgcaaccggtgtcattctgaggtgcagctgttggagtcgggcccaggactggtgaagccttcggagaccctgtccctcatatgcagtgtctctggtggctccatcagtagttactactggagctgggtccggcagcccgccgggaagggactggagtggattgggcgtcttgggcgtattcacaccagtgggaacaccgcctacaacccctccctcaagagtcgaatcaccatgtcagtagacacgtccaagaaccagttctccctgaa…
HIV202-VH-40	Unproductive	Immunoglobulin heavy chain variable region gene of plasmablast from HIV-infected individuals	annnnnnnnanntacatccactttgcctttctctccacaggtgtccactcccaggtccaactgcacctcggttctatcgattgaattccaccatgggatggtcatgtatcatcctttttctagtagcaactgcaaccggtgtacattctgaggtgcagctggtggagtctgggggagccttggtacagcccgggggttccctgagactctcccgtgcagactctggattcagctttaatagctatgccatgagttgggtccgccagcctccagggaaggggctggagtgggtctcaactattagtgctagtggtgatagcagatactacgcagactccgtgatgggccggttcaccatctccagagacaattccaagaacacgctgtatctgcaaatga…
HIV202-VH-41	Unproductive	Immunoglobulin heavy chain variable region gene of plasmablast from HIV-infected individuals	cnnnnnntacatccactttgcctttctctccacaggtgtccactcccaggtccaactgcacctcggttctatcgattgaattccaccatgggatggtcatgtatcatcctttttctagtagcaactgcaaccggtgtacattctgaggtgcagctgttggagtctggggcggaagtgaagaagcccggggagtctctgaagatctcctgtcagggttctggatacaactttaccaattactggatcgcctgggtgcgccagatgcccgggaaaggcctggagtggatggggatcatctatcctgatgactccgataccagatacagcccgtccttccaaggccaggtcaccatttcagccgacaggtccatcaacacctcctacctgcagtggagcaga…
HIV202-VH-42	Unproductive	Immunoglobulin heavy chain variable region gene of plasmablast from HIV-infected individuals	gnnnnnnnnntanatccactttgcctttctctccacaggtgtccactcccaggtccaactgcacctcggttctatcgattgaattccaccatggggatggtcatgtatcatcctttttctagtagcaactgcaaccggtgtacattctgaggtgcagctggtggagtctgggggaggcctggtcaagcctggggggtccctgagactctcctgtgtggcctctggattcaccttcaatctccataccatgaattgggtccgccagactccagagaagggcctggagtgggtcgcgtccattagtagtatttcccattacatacactacgcagactcagtgcagggccgattcaccatctccagagacaacgccaagaactcactttttctgcaaatgaa…
HIV202-VH-43	Unproductive	Immunoglobulin heavy chain variable region gene of plasmablast from HIV-infected individuals	annnacatcnactttgcctttctctccacaggtgtccactcccaggtccaactgcacctcggttctatcgattgaattccaccatgggagggtcatgtatcatcctttttctagtagcaactgcaaccggngtacattttgaggtgcagctggtggagactgggggagaagcttggtcccccggggggcctccgagacactctcgtgggctcgctggggattcttctttacaaaaactaagattggctgngtcccccacccccgaaacaanggcttgagagtgggtggccaacattcnctgacatggaagacaaaaatactatatggactttgtgaggggccgattcactatctacagacacaacgccaagaactctttgtatgtgcaaatggacagcc…
HIV202-VH-44	Unproductive	Immunoglobulin heavy chain variable region gene of plasmablast from HIV-infected individuals	annnnnnnnnnnntacatccacttttnnccttnctctccacagngtggnnccacnncccaggtncaactgcacctcggttctatcgattgaattccaccatgggatggtcatgtatcatcctttttctagtagcaactgcaaccggtgtacattctgaggtgcagctggtggagtctgggggaggcctggtcaagcctggggggtccctgagactctcctgtgtggcctctggattcaccttcaatctccataccatgaattgggtccgccagactccagagaagggcctggagtgggtcgcgtccattagtagtatttcccattacatacactacgcagactcagtgcagggccgattcaccatctccagagacaacgccaagaactcactttttctg…
HIV202-VH-45	Unproductive	Immunoglobulin heavy chain variable region gene of plasmablast from HIV-infected individuals	tacntccactttgcctttctctccacaggtgtccactcccaggtccaactgcacctcggttctatcgattgaattccaccatgggatggtcatgtatcatcctttttctagtagcaactgcaaccggtgtacattctgaggtgcagctggtggagtctgggggaggcttggtacagccgggggggtccctgagactctcctgtgcagcctctggattcaccttcagcaagtctgacatgagttgggtccgccaggctccagggaagggactggagtgggtctcacttattactgggagtggtggtggcacagtctacgcagactccgtgaagggccggttcaccatctccagagacaatgccgagaacacgctgtatctgcaaatgaacagcctgagag…
HIV202-VH-46	Unproductive	Immunoglobulin heavy chain variable region gene of plasmablast from HIV-infected individuals	gnnntnnnnaaacattccactnnnncntttnctntnnncnnnntntnnnntnnnangtcaactgcanctcggttctctcgatngaatnccaccatgagganngtcacgntnnncctttttntagtagcaacngcaaccggtgtacattcngaggtgcagctgttggagtccngggctgaggtgaagangcctgggtcgtcaataaaggtctcctgcaagagttctggaggcaccttcagcagctctgctatcagctgggtgcgacaggcccctggacaagggcttgagtgggtgggaggaatcatccctatatttgattcggcgaggtacgcacagaagttccagggcagagtcaccattaccgcggacagatccacggccacatcgtacatggagatg…
HIV202-VH-47	Unproductive	Immunoglobulin heavy chain variable region gene of plasmablast from HIV-infected individuals	annnnncnnnanntacatcnactttgcctttctctccacaggtgtccactcccaggtccaactgcacctcggttctatcgattgaattccaccatgggatggtcatgtatcatcctttttctagtagcaactgcaaccggtgtacattctgaggtgcagctggtggagtctgggggaggcttggtagagccgggggggtcccttacactgtcctgtgtagcctctggattcagtttccctgaggcctggatgagctgggtccgccaggctccaggtaaggggctggagtgggtaggccgtattaaaagatacagtgatggtgggacaacagattacgctgcagccgtgaaaggcagattctccatctaaagacatgacaaanaagactctctgcatctg…
HIV202-VH-48	Unproductive	Immunoglobulin heavy chain variable region gene of plasmablast from HIV-infected individuals	anntanntccactttgcctttctctcnncaggtnntccactcccaggtccaactggcacctcggttctatcgattgaattccaccatgggatggtcatgtatcatcctttttctagtagcaactgcaaccggtgtacattctgaggtgcagctggtggagtctgggggaggcttggtacagccggggggtcccttagactctcctgtgcagcctctggattcacctttagcagcttcgccatgagctgggtccgccagggtccaggaaaggggctggagtgggtcgcaaccatcagtccaagtggtggtgacacatactacgcagactccgtgaagggccaactcaccatctccagagacaattccaagaacacactatatctggaaatgaagagcctg…
HIV202-VH-49	Unproductive	Immunoglobulin heavy chain variable region gene of plasmablast from HIV-infected individuals	anntacatccactttgcctttctctccacaggtgtccactcccaggtccaactgcacctcggttctatcgattgaattccaccatgggatggtcatgtatcatcctttttctagtagcaactgcaaccggtgtacattctgaggtgcagctggtggagtctgggggaggcttggtccagactggggggtcccggagactctcctgtgcggtctctggtttcacctttagaacctatgccatgacttgggtccgccaggctccagggaaggggctggagtgggtctcaactatnattaggtgggggagagaatggcaccacctaccccgaccccggggggggccaattccccctccccaaaaacaaccccaaaacccctctgtatctgcaaaagaaccgt…
HIV202-VH-50	Unproductive	Immunoglobulin heavy chain variable region gene of plasmablast from HIV-infected individuals	cnnnnnannacntcnnctnnngcnttnnctntccacnngtgtncctnnnngtncactgccctcggttctatcgancaanncaccataggaggtcactatcatcctttttcagtagcaacngcaaccggtgtncattcngnggncagctgttgnngtttgggggtggcttggtacagccnggggggtccctgagactctcctgcgcagcctctggattcacctttagcagctatgccatgaactgggtccaccaggctccagggaaggggctggagtgggtctcagttattagtgcaagtagtgatagtacatactacgcagactccgtgaagggccggttcaccatctccagagacaattccaagaacacactgtatctgcaaatgaacagcctgagag…
HIV205-VH-154	Unproductive	Immunoglobulin heavy chain variable region gene of plasmablast from HIV-infected individuals	gtngcannanannnatnnnntnnnnncnnttctnacnaggtncctncaggtncactgccctcggttcatcgatcaatncccatnggaggtcagtatcatcctttttcagtagcaactncaaccggngtacattcngaggtgcagctggnggagtctggaggaaacttggtacagcctggcaggtccctgagactctcctgtgcagcctctggattcagctttgaagatcataccatgcactgggtccggcaagctccagggaaggccctggagtgggtctcaggtattacttggaatagtgacaccatagcctatgcggactctgtgaggggccgattcaccatctccagagacaacgccaagaactccctgtatctgcaaatgaacaatctgagacct…
HIV205-VH-155	Unproductive	Immunoglobulin heavy chain variable region gene of plasmablast from HIV-infected individuals	cnnnannnacatccactttgcctttctctccacaggtgtccactcccaggtccaactgcacctcggttctatcgattgaattccaccatgggatggtcatgtatcatcctttttctagtagcaactgcaaccggtgtacattctgaggtgcagctggtggagtctggggctgaggggaagaagcctggggcctctgtgagggtttcctgcaaggcttctggatacaccttcaccaactactatatacactgggtgcgacaggcccctggacaagggtttgagtggatgggaatggtcaaccctagtggaggtggcacaagctacgcacaaagattgcagggcagaatcaccatgaccagggacacgtccacgagcacggtctttatggacctgagcagc…
HIV205-VH-156	Unproductive	Immunoglobulin heavy chain variable region gene of plasmablast from HIV-infected individuals	annnnnatccactttgcctttctctccacaggtgtccactcccaggtccaactgcacctcggttctatcgattgaattccaccatgggatggtcatgtatcatcctttttctagtagcaactggaaccggtggacattctgagggggagctggtggagtctgggggtgaaggtttncttcaccctggggngtccctgacactctcctgtgctgcctctggattcaccttcaatagctactgaatgcactgggtcccccaacctccagggaaggggctggtgtggctctcacatattagtagggacggaagtaacacaagctacgcggactccgggaagggcctattcaccatctccagagacaaccccaaaaacacgctgtatctgcaaatgaacagtc…
HIV205-VH-157	Unproductive	Immunoglobulin heavy chain variable region gene of plasmablast from HIV-infected individuals	tacatccactttgcctttctctccacaggtgtccactcccaggtccaactgcacctcggttctatcgattgaattccaccatgggatggtcatgtatcatcctttttctagtagcaactgcaaccggtgtacattctgaggtgcagctggtggagtctggagcagaactgagaaagcccggggagtctctgacgatatcctgtcagggtactggatacaagtttaccagttactggatcggctggcttcgtcaactccccgggaaaggcctggactggatgggaatcatctatcctgatgactctgatacgacatacggcccgtccttcgaaggccaggtcgccatctcagccgacaatttcaccgcctacctgcagtggaccagcctgaaggcctcgg…
HIV205-VH-158	Unproductive	Immunoglobulin heavy chain variable region gene of plasmablast from HIV-infected individuals	agntacatccantttgnctttctctccacagnntggtccactcccaggtccaactaggcacctcggttctatcgattgaattccaccatggggatnggtcatgtatcatcctttttctagtagcaactgcaaccggtgtacattctgaggtgcagctgttggagtccgggggagacttagttcagccgggggggtccctgagactctcctgtgcagcctctggattcaccttccgtgaccactggatacactgggtccgccaacttccagggaaagggctggtctgggtctcccgtattaattttgatgggagtgacacagcctacgcggactccgtgaagggccgattcaccgtctccagagacaacgccaagaacacgttgtatctacagatgaata…
HIV205-VH-159	Unproductive	Immunoglobulin heavy chain variable region gene of plasmablast from HIV-infected individuals	agnannnnntcnnctnnnnnncttttctcctccacaaggntgnnnnncttccccaagggtccaacttggcacctcggttctatcgattgaattccaccatngggatggtcatgtatcatcctttttctagtagcaactgcaaccggtgtacattctgaggtgcagctgttggagtctgggggaggcttggtccagcctggggggtccctgagactctcctgtgcagcctctggattcacctttagtagctattggatgagctgggtccgccaggctccagggaaggggctggagtgggtggccaacataaagcaagatggaagtgagaaatactatgtggactctgtgaagggccgattcaccatctccagagacaacgccaagaacccactgtatctg…
HIV205-VH-160	Unproductive	Immunoglobulin heavy chain variable region gene of plasmablast from HIV-infected individuals	annnnnnnnanntanatccactttgcctttctctccacaggtggtccactcccaggtccaactnggcacctcggttctatcgattgaattccaccatgggatggtcatgtatcatcctttttctagtagcaactgcaaccggtgtacattctgaggtgcagctggtggagtctgggggaggcttggtaaagcctggggggtcccttagactctcctgtgcagcctctggattcagtttcactaacgcctggatgaactgggtccgccaggctccagggaaggggctggagtgggttggccgtattaaaagcaaaactgatggtgggacaacagactacgctgcacccgtgaaaggcagattcagcatctcaagagatgattaaaaaaacaaactatatc…
HIV205-VH-161	Unproductive	Immunoglobulin heavy chain variable region gene of plasmablast from HIV-infected individuals	tacatccactttgcctttctctccacaggtgtccactcccaggtccaactgcacctcggttctatcgattgaattccaccatgggatggtcatgtatcatcctttttctagtagcaactgcaaccggtgtacattctgaggtgcagctgttggagtctgggggaggcttggtgcagccgggggggtccctgagactctcctgtgcaggctctgaatcttcattgggcatctatgccatgacctgggtccgccaggctccagggaagggactggagtgggtctcaactagtggtggtggtggaaagactcactacgcagactccgtgaagggccggttcaccatctccagagacccttccaagaacacgctgtatctacaaatgaccagcctgacagccg…
HIV205-VH-162	Unproductive	Immunoglobulin heavy chain variable region gene of plasmablast from HIV-infected individuals	gnnnnnannananntccactnnnnnctttctctccacnnnngtggtcnacttccccaaggtccaacttggcacctcggttctatcgattgaattccaccatgggatggtcatgtatcatcctttttctagtagcaactgcaaccggtgtacattctgaggtgcagctggtggagtctgggggagacgtggtacagcctggcaggtccctgagactgtcctgtgtagtctctggaatcagcattgatcattatgccatgcactgggtccgtcaggttccagggaagggcctggagtgggtcgcaggcaccaattggaatagtgttgacataggttatgcggagtctgtgaggggccgattcaccatctccagagacaatgccaagaactccctctatctg…
HIV205-VH-163	Unproductive	Immunoglobulin heavy chain variable region gene of plasmablast from HIV-infected individuals	annnnnnnnnnnagnannnnatcnnctnnnnnncttntctcctccacaagngtggtncccacttccccaagggtncaacttggcacctcggttntatcgatnngaattccaccatnnggatggtcatggtatcatcctttttctagtagcaactgcaaccggngtacattctgaggtgcagctggtggagtctgggggagacgtggtacagcctggcaggtccctgagactgtcctgtgtagtctctggaatcagcattgatcattatgccatgcactgggtccgtcaggttccagggaagggcctggagtgggtcgcaggcaccaattggaatagtgttgacataggttatgcggagtctgtgaggggccgattcaccatctccagagacaatgccaa…
HIV205-VH-164	Unproductive	Immunoglobulin heavy chain variable region gene of plasmablast from HIV-infected individuals	gnnnnnanntacntccactttgcctttctctccacaggtgtccactcccaggtccaactgcacctcggttctatcgattgaattccaccatgggatggtcatgtatcatcctttttctagtagcaactgcaaccggtgtacattctgaggtgcagctgttggagtctgggggaggcttggtacagccgggggggtccctgagagtctcctgtgcagtctctggatgcaccattagcagctatgccatggcctgggtccgccaggctccagggaaggggccagagtgggtctccactatgagtggtagtggtggtaggacatactacgcagactccgtgaagggccgattcaccatctccagggacacttccgagaacacactgtatctgcaaatgaaca…
HIV205-VH-165	Unproductive	Immunoglobulin heavy chain variable region gene of plasmablast from HIV-infected individuals	aaanacccttttgctttnctctccacgggggtcccccccaggncnaangggncccgggttttatngattgaattccccgggggggggncatggatcaccttttttctataannaacgcnnncgggggtttttttgaggtgcagctgngnactcgggnanagaattgttaacccccngggnggnctgaaactcccctgcgggggctcgggttgattcttcttcataagtgatcggaagggggcgcgccgccccccncaaaggngaggggggggggggtgnatagngnnggttgnggagagactgaccacaaccaccccgcgtncggggagggcccattnccccttcncnagaaaaaagcccannancncttcaaatcagcaaagaaatanccgaanancc…
HIV205-VH-166	Unproductive	Immunoglobulin heavy chain variable region gene of plasmablast from HIV-infected individuals	cnnnagatnnatccactttgcctttctctccacaggtgtccactcccaggtccaactgcacctcggttctatcgattgaattccaccatgggatggtcatgtatcatcctttttctagtagcaactgcaaccggtgtacattctgaggtgcagctggtggagtctgggggaggcctggtcaagcctggggggtccctgagactctcctgtgtggcctctggattcaccttcaatctccataccatgaattgggtccgccagactccagagaagggcctggagtgggtcgcgtccattagtagtatttcccattacatacactacgcagactcagtgcagggccgattcaccatctccagagacaacgcaaaaaactctgtttttctgaagaagaactcc…
HIV205-VH-167	Unproductive	Immunoglobulin heavy chain variable region gene of plasmablast from HIV-infected individuals	cnnnanntnnntccactttgcctttctctccacaggtgtccactcccaggtccaactgcacctcggttctatcgattgaattccaccatgggatggtcatgtatcatcctttttctagtagcaactgcaaccggtgtacattctgaggtgcagctggtggagtctgggggaggcttggtacagcctggggggtccctaagactctcctgtgcagcctctggattcaccttttggaactatgccatgagctgggtccgccaggctccagggaaggggctggagtgggtctcagctattagtggtggtggtggtagcacatactacgcagactccgtgaagggccggttcaccatctccagggacaaatccaagaacaccctttatctgcaaatgaacagc…
HIV205-VH-168	Unproductive	Immunoglobulin heavy chain variable region gene of plasmablast from HIV-infected individuals	cnnnannnacatccactttgcctttctctccacaggtgtccactcccaggtccaactgcacctcggttctatcgattgaattccaccatgggtggtcatgtatcatcctttttctagtagcaactgcaaccggtgtacattctgaggtgcagctgttggagtctggagcagaggtgaaaaagcccggggagtctctgaagatttcctgtaagggatatggatatagctttgttaactactggatcgcctgggtgcgccagatgcccgggaaacgcccggaatggatggggataatctactgtggtgactctgatagtagggtcagtccgtccttccaaggccaggtcaccttctcaatcgaaaagtccaagaccaccgtctacctgaaatgaagcaccc…
HIV205-VH-169	Unproductive	Immunoglobulin heavy chain variable region gene of plasmablast from HIV-infected individuals	cnnnannnacatccactttgcctttctctccacaggtgtccactcccaggtccaactgcacctcggttctatcgattgaattccaccatgggatggtcatgtatcatcctttttctagtagcaactgcaaccggtgacattcccaggtgcagctacagcagtggtctttactactggacctggacccggcagcccgccgggaagggactggagtggattgggcgtatctataccagtgggagcaccaactacaacccctccctcaacagtcgagtcaccatctctttagacgcgtccaagaaccagttctccctgaaactgaactctgtgaccgccgcagacacggccgtctattactgtgcgagagcctccgattacgatttttggagtgcatcctat…
HIV205-VH-170	Unproductive	Immunoglobulin heavy chain variable region gene of plasmablast from HIV-infected individuals	tacatccactttgcctttctctccacaggtgtccactcccaggtccaactgcacctcggttctatcgattgaattccaccatgggatggtcatgtatcatcctttttctagtagcaactgcaaccggtgtacattcccaggtgcagctacagcagtggtctttactactggacctggatccggcagcccgccgggaagggactggagtggattgggcgtatctataccagtgggagcaccaactacaacccctccctcaacagtcgagtcaccatccctttagacgcgtccaagaaccagttctccctgaaactgaactctgtgaccgccgcagacacggccgtctattactgtgcgagagcctccgattacgatttttggagtgcatcctatcccgca…
HIV205-VH-171	Unproductive	Immunoglobulin heavy chain variable region gene of plasmablast from HIV-infected individuals	anntacatccactttgcctttctctccacaggtgtccactcccaggtccaactgcacctcggttctatcgattgaattccaccatgggatggtcatgtatcatcctttttctagtagcaactgcaaccggtgtacattcccaggtgcagctgcaggagtgcctactactggagttggatccggcagtccccagggaagggactggagtggattggctatgtcgactatactgggagcaccaagtccaatccctccctcaagagtcgagtcaccatatcagtagacacgtccaacaaccagttctccctgaggctgaactctgtgaccgctgcggacacggccgtgtattactgtgcgagggtcaataaaagtggctggaatgggttctggggccaggga…
HIV205-VH-172	Unproductive	Immunoglobulin heavy chain variable region gene of plasmablast from HIV-infected individuals	anntacatcnactttgcctttctctccacaggtgtccactcccaggtccaacngcacctcggttctatcgattgaattccaccatggganggtcatngtatcatcctttttctagtagcaactgcaaccggtgtacattcccaggtgcagctgcaggagtggggcgcaggattattgaagccctcggagaccctgtccctcacctgcgctgtctatggtgggtccttcaatggtaattactagagctggatccgtcagtccccagggaaggggctggagtggattggagaaatcaatgatagtggaagcactaactacaacccgtctctcaagagtcgagtcaccatgtcagtagacacgtccaagaatcagttctccctgaagttgaggtctgtgacc…
HIV205-VH-173	Unproductive	Immunoglobulin heavy chain variable region gene of plasmablast from HIV-infected individuals	tacatccactttgcctttctctccacaggtgtccactcccaggtccaactgcacctcggttctatcgattgaattccaccatgggatggtcatgtatcatcctttttctagtagcaactgcaaccggtgtacattcccaggtgcagctacagcagtggggcgcaggactattgaagccctcggagaccctgtccctcacctgcgctgtctatggtgggtccttcgatggtaattactagagctggatccgtcagtccccagggaaggggctggagtggattggagaaatcaatgatagtggaagcactaactacaacccgtctctcaagagtcgagtcaccatgtcagtagacacgtccaagaatcagttctccctgaagttgaggtctgtgaccgccg…
HIV205-VH-174	Unproductive	Immunoglobulin heavy chain variable region gene of plasmablast from HIV-infected individuals	cnnnnnntacntccactttgcctttctctccacaggtgtccactcccaggtccaactgcacctcggttctatcgattgaattccaccatgggatggtcatgtatcatcctttttctagtagcaactgcaaccggtgtacattcccaggtgcagctacagcagtggtggtggttactactggagctggatccgccagcacccagggaagggcctggagtggattgggtacatctattacagtgggagcacctactacaacccgtccctcaagagtcgagttagcatatcagtagacacgtctaagaaccagttctccctgaggctgagttctgtgactgccgcggacacggccgtgtattactgtgcgagagaattgaccacaatgtctacggtggtaat…
HIV205-VH-175	Unproductive	Immunoglobulin heavy chain variable region gene of plasmablast from HIV-infected individuals	tanatcnactttgcctttctctccacaggtgtccactcccaggtccaactgcacctcggttctatcgattgaattccaccatgggatggtcatgtatcatcctttttctagtagcaactgcaaccggtgtacattcccaggtgcagctacagcagtgctagtcactactggggctggatccgccagcccccagggaagggactggagtggattgggactgtctattatactgggagcagctactacaacccgtccctcaagagtcgactctccatgtccgtagacacgtctaagagtcacttctccctgagcctgagctctgtgaccgccgcagacacggctgtgtattattgtgcgagacatcggcgatatagaacagctgcggactttgactactgg…
HIV205-VH-176	Unproductive	Immunoglobulin heavy chain variable region gene of plasmablast from HIV-infected individuals	tanatccactttgcctttctctccacaggtgtccactcccaggtccaactgcacctcggttctatcgattgaattccaccatgggatggtcatgtatcatcctttttctagtagcaactgcaaccggtgtacattctgagtgcagctggtggagtctgggggaggcttggtcaagcctggggggtccctaagactctcctgtgcagcctctggattcaccctcagagaccactatgtgagctggatccgccaggctccagggaagggtctggaatggatttcatacatcagtggcagtggtaataccatatactacgcagactctgtgaagggccgattcaccatctccagggacaacgccaagaactcattgtttctgcaaatgcacagcctgagagc…
HIV205-VH-177	Unproductive	Immunoglobulin heavy chain variable region gene of plasmablast from HIV-infected individuals	annnntccactttgcctttctctccacaggtgtccactcccaggtccaactgcacctcggttctatcgattgaattccaccatgggatggtcatgtatcatcctttttctagtagcaactgcaaccggtgtacattctgaggtgcagctgttggagtccgggggagacttagttcagccgggggggtccctgagactctcctgtgaagtctctggatttaccttcagtaattattggatgttatgggttccgaaaggcccctggaagggggtgttattggatggcaataatcatcattactggtgggagctaaatctccccaactatgttccagggcaaagtcaccttgaccaagaacacgtccacaaccacagtctacatggaactgatcatcctgac…
HIV205-VH-178	Unproductive	Immunoglobulin heavy chain variable region gene of plasmablast from HIV-infected individuals	annnngnnnnnnnntacatccactttgcctttctctccacaggtgtccactcccaggtccaactgcacctcggttctatcgattgaattccaccatgggatggtcatgtatcatcctttttctagtagcaactgcaaccggtgtacattctgaggtgcagctgttggagtccgggggagacttagttcagccgggggggtccctgagactctcctgtgaagtctctggatttaccttcagtagttattggatgttatgggtccgccaagccccacggaaggggctggtttgggtcgcccatatgtataatgacgggagtgccataagttacccggactccctgaagggccgattcaccatctcctgagacagcgccaataacacactccgtctgcaaat…
HIV205-VH-179	Unproductive	Immunoglobulin heavy chain variable region gene of plasmablast from HIV-infected individuals	anntacntccactttgcctttctctccacaggtgtccactcccaggtccaactgcacctcggttctatcgattgaattccaccatgggatggtcatgtatcatcctttttctagtagcaactgcaaccggtgtacattcccaggtgcagctacagcagtggggcgcaggactgttgaagccttcggcgaccctgtccctcaaatgcgcagtttatggtgggtccttcagtggttactactggagctggatccgccagcccccagggaagggactggagtgggttggggaaatcaatcatagtggaggcaccaactacaccccgtccctcaagagtcgactcaccatatcagtagacacgtccaagaaccaattctctctgaactgacctctgtgaccgc…
HIV205-VH-180	Unproductive	Immunoglobulin heavy chain variable region gene of plasmablast from HIV-infected individuals	annnnnnnnnnnnntacatccactttgcctttctctccacaggtgtccactcccaggtccaactgcacctcggttctatcgattgaattccaccatgggatggtcatgtatcatcctttttctagtagcaactgcaaccggtgtacattctgaggtgcagctgttggagtctgggggaggggtggtccagcctgggaggtccctgagactctcctgtgcagcgtctggattcaccttccatacctacggcatgcactgggtccgccaggctccaggcaaggggctggagtgggtggcgtttatctggcatgatggaactaataaattttatgcggactccgtgaagggccgattctccatctccagaaaccattcccaaaacacggtgtctctgcaatt…
HIV205-VH-181	Unproductive	Immunoglobulin heavy chain variable region gene of plasmablast from HIV-infected individuals	gnnnnnnnnntanntccnctttgcctttctctccacaggtgtccactcccaggtccaactgcacctcggttctatcgattgaattccnccatgggatggtcatgtatcatcctttttctagtagcaactgcaancngtgtacattctgaggtgcagctggtggagtctgggggaggcttggtaaagcctggggggtcccttaaaatctcctgtggagcctctggtttcagtttcagtaatgcctggatgaactgggtccgccaggctccagggaaggggctggagtgggtgggccgtattaaaagcaaaactgatggtgggacaacanactactctgcaaccgggaaaggcagattctccatctcaaaagatgattcaaaaaagactctatatctgcaa…
HIV205-VH-182	Unproductive	Immunoglobulin heavy chain variable region gene of plasmablast from HIV-infected individuals	cnnnanntacntccactttgcctttctctccacaggtgtccactcccaggtccaactgcacctcggttctatcgattgaattccaccatgggatggtcatgtatcatcctttttctagtagcaactgcaaccggtgtacattctgaggtgcagctgttggagtctggggctgaggtgaagaagcctggggcctccctgaaggtttcctgcaaggcatctggatacaccctcacgagctactatatgcactgggtgcgaccggcccctggacaagggcttgaatggatgggaatgatttaccctcatggtggagggtgggacaactaactacactggatccgtgaaaggcacattctccatctcaagagatgaatcaaaaaagtctctatgtctgcgaat…
HIV205-VH-183	Unproductive	Immunoglobulin heavy chain variable region gene of plasmablast from HIV-infected individuals	cnnnnnntacatccactttgcctttctctccacaggtgtccactcccaggtccaactgcacctcggttctatcgattgaattccaccatgggatggtcatgtatcatcctttttctagtagcaactgcaaccggtgtacattctgaggtgcagctgtggagtctggggctgagatgaagaagcctggggcctcagtgaaggtctcctgcaaggcttctggatacaccttcaccggctactatatgcactgggtgcgacaggcccctggacaagggcttgagtggatgggacggatcaaccctaacagtggtggcacaaactatgcacagaagtttcagggcagggtcaccatgaccagggacacgtccatcagcacagcctacatggagctgagcaggc…
HIV205-VH-184	Unproductive	Immunoglobulin heavy chain variable region gene of plasmablast from HIV-infected individuals	gnnncnnnanntacatccactttgcctttctctccacaggtgtccactcccaggtccaactgcacctcggttctatcgattgaattccaccatgggatggtcatgtatcatcctttttctagtagcaactgcaaccggtgtacattctgaggtgcagctgttggagtctggggggggcttaatacagccgggggggtccctgagactctcctgcacaggctctggattcaacttcagttcctatagcatgcactgggtccgccaggctccagggaaggggctggagtggatttcatacatcagtagtaccactcgcaccatatattacgcagactctgtgaagggccgattcaccatctccagagacaatgccaagagctcattgtttctgcaaatgaa…
HIV207-VH-48	Unproductive	Immunoglobulin heavy chain variable region gene of plasmablast from HIV-infected individuals	tanntacatcnactttgcctttctctccacaggtgtccactcccaggtccaactgcacctcggttctatcgattgaattccaccatgggatggtcatgtatcatcctttttctagtagcaactgcaaccggtgtacattctgaggtgcagctggtggagtctggggggggtttgtccaacctggggggtccctaaaaatctcctgtgcagcctctggattcagctttagtgattattggatgaactgggtcccccaggctccagggaaggggctggagtgggtggccaacataaaacaaaatggaagtgaaaagtactatgtggnctctgtgatgggccgattcaccatctccagagacaacgccaagacttcactgtatctgcaaatgaacaccctga…
HIV207-VH-49	Unproductive	Immunoglobulin heavy chain variable region gene of plasmablast from HIV-infected individuals	tanatccactttgcctttctctccacaggtgtccactcccaggtccaactgcacctcggttctatcgattgaattccaccatgggatggtcatgtatcatcctttttctagtagcaactgcaaccggtgtacattccgaggtgcagctggtgcagtctggggggggcttggtgaagccgggggggtcccttagactctcctgtgcagcctctggattcactttcagtaatacccggatgagctgggtccgccaggctccagggaaggggctggagtgggttggccgtataaaaaacaatcgtgatgctgggacaacagactacgctgcacccgtgaaaggcagattcaccgtctcaagagatgattcaaagagaacactgtatctggaaatgagcagcc…
HIV207-VH-50	Unproductive	Immunoglobulin heavy chain variable region gene of plasmablast from HIV-infected individuals	atanntccactttgcctttctctccacaggtgtccactcccaggtccaactgcacctcggttctatcgattgaattccaccatgggatggtcatgtatcatcctttttctagtagcaactgcaaccggtgtacattccgaggtgcagcggtgcagtctggggggggcttggtgaagccgggggggtcccttagactctcctgtgcagcctctggattcactttcagtaatacccggatgagctgggtccgccaggctccagggaaggggctggagtgggttggccgtataaaaaacaatcgtgatgctgggacaacagactacgctgcacccgtgaaaggcagattcaccgtctcaagagatgattcaaagagaacactgtatctggaaatgagcagcc…
HIV207-VH-51	Unproductive	Immunoglobulin heavy chain variable region gene of plasmablast from HIV-infected individuals	acatccactttgcctttctctccacaggtgtccactcccaggtccaactgcacctcggttctatcgattgaattccaccatgggatggtcatgtatcatcctttttctagtagcaactgcaaccggtgtacattccgaggtgcagctggtgcagtctggggggggcttggtgaagccgggggggtcccttagactctcctgtgcagcctctggattcactttcagtaatacccggatgagctgggtccgccaggctccagggaaggggctggagtgggttggccgtataaaaaacaatcgtgatgctgggacaacagactacgccgcacccgtgaaaggcagattcaccgtctcaagagatgattcaaagagaacactgtatctggaaatgagcagcct…
HIV207-VH-52	Unproductive	Immunoglobulin heavy chain variable region gene of plasmablast from HIV-infected individuals	tccactttgcctttctctccacaggtgtccactcccaggtccaactgcacctcggttctatcgattgaattccaccatgggatggtcatgtatcatcctttttctagtagcaactgcaaccggtgtacattccgaggtgcagctggtgcagtctggggggggcttggtgaagccgggggggtcccttagactctcctgtgcagcctctggattcactttcagtaatacccggatgagctgggtccgccaggctccagggaaggggctggagtgggttggccgtataaaaaacaatcgtgatgctgggacaacagactacgctgcacccgtgaaaggcagattcaccgtctcaagagatgattcaaagagaacactgtatctggaaatgagcagcctgaa…
HIV207-VH-53	Unproductive	Immunoglobulin heavy chain variable region gene of plasmablast from HIV-infected individuals	anntccactttgcctttctctccacaggtgtccactcccaggtccaactgcacctcggttctatcgattgaattccaccatgggatggtcatgtatcatcctttttctagtagcaactgcaaccggtgtacattccgaggtgcagctggtgcagtggggcgcaggactgttgaggccttcggagaccctgtccctcacctgcgctgtgtctggtgggtccttcagtggttacttctggagctggatccgccagcccccagggaaggggctggagtggattggggaaggccatcatagtggaagcaccaacttcaacccgtccctcaagagtcgagtcaccatatcattagacacgtccaagagccagttctccctgaagttgagctctgtgaccgccgc…
HIV207-VH-54	Unproductive	Immunoglobulin heavy chain variable region gene of plasmablast from HIV-infected individuals	anntccactttgcctttctctccacaggtgtccactcccaggtccaactgcacctcggttctatcgattgaattccaccatgggatggtcatgtatcatcctttttctagtagcaactgcaaccggtgtacattccgaggtgcagctggtgcagtctggggggggcttggtgaagccgggggggtcccttagactctcctgtgcagcctctggattcactttcagtaatacccggatgagctgggtccgccaggctccagggaaggggctggagtgggttggccgtataaaaaacaatcgtgatgctgggacaacagactacgctgcacccgtgaaaggcagattcaccgtctcaagagatgattcaaagagaacactgtatctggaaatgagcagcct…
HIV207-VH-55	Unproductive	Immunoglobulin heavy chain variable region gene of plasmablast from HIV-infected individuals	annnnnnnnnnatanntccactttgcctttctctccacaggtgtccactcccaggtccaactgcacctcggttctatcgattgaattccaccatgggatggtcatgtatcatcctttttctagtagcaactgcaaccggtgtacattccgaggtgcagctggtgcagtctggggggggcttggtgaagccgggggggtcccttagactctcctgtgcagcctctggattcactttcagtaatacccggatgagctgggtccgccaggctccagggaaggggctggagtgggtggccaacataaagcaagatggaagtgagaaatactatatggactctgtgaagggccgattcaccatctccagagacaacgccaagaactcactgtatctgcaaatgg…
HIV207-VH-56	Unproductive	Immunoglobulin heavy chain variable region gene of plasmablast from HIV-infected individuals	gnnnnnnnnncatccactttgcctttctctccacaggtgtccactcccaggtccaactgcacctcggttctatcgattgaattccaccatgggatggtcatgtatcatcctttttctagtagcaactgcaaccggtgtacattccgaggtgcagctggtgcagtctgggggggcttggtgaagccgggggggtcccttagactctcctgtgcagcctctggattcactttcagtaatacccggatgagctgggtccgccaggctccagggaaggggctggagtgggttggccgtataaaaaacaatcgtgatgctgggacaacagactacgctgcacccgtgaaaggcagattcaccgtctcaagagatgattcaaagagaacactgtatctggaaatg…
HIV207-VH-57	Unproductive	Immunoglobulin heavy chain variable region gene of plasmablast from HIV-infected individuals	anntcnactttgcctttctctccacaggtgtccactcccaggtccaactgcacctcggttctatcgattgaattccaccatgggatggtcatgtatcatcctttttctagtagcaactgcaaccggtgtacattccgaggtgcagctggtgcagtctggggggggcttggtgaagccgggggggtcccttagactctcctgtgcagcctctggattcactttcagtaatacccggatgagctgggtccgccaggctccagggaaggggctggagtgggttggccgtataaaaaacaatcgtgatgctgggacaacagactacgttgcacccgtgaaaggcagattcaccgtctcaagagatgattcaaagagaacactgtatctggaaatgagcagcct…
HIV207-VH-58	Unproductive	Immunoglobulin heavy chain variable region gene of plasmablast from HIV-infected individuals	anntccactttgcctttctctccacaggtgtccactcccaggtccaactgcacctcggttctatcgattgaattccaccatgggatggtcatgtatcatcctttttctagtagcaactgcaaccggtgtacattccgagtgcagctggtgcggtctggggggggcttggtgaagccgggggggtcccttaaactctcctgtgcagcctctggattcactttcagtaatacccggatgagctgggtccgccaggctccagggaaggggctggagtgggttggccgtattaaaaacaatcgtgacgctgggaaacagactacactgcgccagtgaacgatacattctctgcctaaacaaatgctacaaagagaacactgtatctgtgaatgatctgactga…
HIV210-VH-58	Unproductive	Immunoglobulin heavy chain variable region gene of plasmablast from HIV-infected individuals	anncntccactttgcctttctctccacaggtgtccactcccaggtccaactgcacctcggttctatcgattgaattccaccatgggatggtcatgtatcatcctttttctagtagcaactgcaaccggtgtacattccgaggtgcagctggtgcagtctggggggggcttggtgaagccgggggggtcccttagactctcctgtgcagcctctggattcactttcagtaatacccggatgagctgggtccgccaggctccagggaaggggctggagtgggttggccgtataaaaaacaatcgtgatgctgggacaacagactacgctgcacccgtgaaaggcagattcaccgtctcaagagatgattcaaagagaacactgtaactggaaatgagaaac…
HIV210-VH-59	Unproductive	Immunoglobulin heavy chain variable region gene of plasmablast from HIV-infected individuals	gnannnnnanacatccactttgcctttctctccacaggtgtccactcccaggtccaactgcacctcggttctatcgattgaattccaccatgggatggtcatgtatcatcctttttctagtagcaactgcaaccggtgtacattccgaggtgcagctggtgcagtctggggggggcttggtgaagccgggggggtcccttagactctcctgtgcagcctctggattcactttcagtaatacccggatgagctgggtccgccaggctccagggaaggggctggagtgggttggccgtataaaaaacaatcgtgatgctgggacaacagactacgctgcacccgtgaaaggcagattcaccgtctcaagagatgattcaaagagaacactgtatctggaaa…
HIV210-VH-60	Unproductive	Immunoglobulin heavy chain variable region gene of plasmablast from HIV-infected individuals	tccactttgcctttctctccacaggtgtccactcccaggtccaactgcacctcggttctatcgattgaattccaccatgggatggtcatgtatcatcctttttctagtagcaactgcaaccggtgtacattccgaggtgcagctggtgcagtctgggggaggcctggtcaagcctggggggtccctgagactctcctgtgtggcctctggattcaccttcaatctccataccatgaattgggtccgccagactccagagaagggcctggagtgggtcgcgtccattagtagtatttcccattacatacactacgcagactcagtgcagggccgattcaccatctccagagacaacgccaagaactcactttttctgcaaatgaacaccctgagagacga…
HIV210-VH-61	Unproductive	Immunoglobulin heavy chain variable region gene of plasmablast from HIV-infected individuals	annnnnnnnnnnnnanntccactttgcctttctctccacaggtgtccactcccaggtccaactgcacctcggttctatcgattgaattccaccatgggatggtcatgtatcatcctttttctagtagcaactgcaaccggtgtacattccgaggtgcagctggtgcagtctgggggaggcctggtcaagcctggggggtccctgagactctcctgtgtggcctctggattcaccttcaatctccataccatgaattgggtccgccagactccagagaagggcctggagtgggtcgcgtccattagtagtatttcccattacataaactacgcntactcagtgcagggccgattcaccatctccagagacncgccaagaactaactttttctgcagatga…
HIV210-VH-62	Unproductive	Immunoglobulin heavy chain variable region gene of plasmablast from HIV-infected individuals	ananntccnctttgcctttctctccacaggtgtccactcccaggtccaactgcacctcggttctatcgattgaattccaccatgggatggtcatgtatcatcctttttctagtagcaactgcaaccggtgtacattccgaggtgcagctggtgcagtctggagcagaggtgaaaaagcccggggagtctctgaagatttcctgtaagggatatggatatagctttgttaactactggatcgcctgggtgcgccagatgcccgggaaacgcccggagtggatggggataatctactgtggtgactctgatagtagggtcagtccgtccttccaaggccaggtcaccttctcaatcgacaagtccatgaccaccgcctacctgcaatgaagcagcctgaag…
HIV210-VH-63	Unproductive	Immunoglobulin heavy chain variable region gene of plasmablast from HIV-infected individuals	annnntcnactttgcctttctctccacaggtgtccactcccaggtccaactgcacctcggttctatcgattgaattccaccatgggatggtcatgtatcatcctttttctgtagcaactgcaaccggtgtacattccgaggtgcagctggtgcagtctggggctgaggtgacgaagcctggggcctcagtgaaggtctcctgcaaggcttctggatacaccttcaccggctcctatatgcactgggtgcgacaggcccctggacaagggcttgagtggatgggatggatcaaccctaacagtggtgacacaaactatgcacagaagtttcagggcagggtcaccttgaccacggacacgtccatcagcacagcctacatggagttgagcaggctgactt…
HIV210-VH-64	Unproductive	Immunoglobulin heavy chain variable region gene of plasmablast from HIV-infected individuals	cnnnnnntanntcnactttgcctttctctccacaggtgtccactcccaggtccaactgcacctcggttctatcgattgaattccaccatgggatggtcatgtatcatcctttttctagtagcaactgcaaccggtgtacattccgaggtgcagctggtgcagtgctggttactactggacctggatccggcagtcaccagggaagggcctggagtgggttgggtacgtgtatcatagtgggaccaccttctacaacccgtccctcaagactcgagtcaccatctcacaagactggtccaagaatcagttctccctgaagttgggctctgtgactgccgcggacaccgccgtgtattactgtgcgagagcaattttcgccgaagtggggtattttgactc…
HIV210-VH-65	Unproductive	Immunoglobulin heavy chain variable region gene of plasmablast from HIV-infected individuals	tnnntcnactttgcctttctctccacaggtgtccactcccaggtccaactgcacctcggttctatcgattgaattccaccatgggatggtcatgtatcatcctttttctagtagcaactgcaaccggtgtacattctgaggtgcagctgttggagtgctggttactactggacctggatccggcagtcaccagggaagggcctggagtgggttgggtacgtgtatcatagtgggaccaccttctacaacccgtccctcaagactcgagtcaccatctcacaagactggtccaagaatcagttctccctgaagttgggctctgtgactgccgcggacaccgccgtgtattactgtgcgagagcaattttcgccgaagtggggtattttgactcctgggcc…
HIV210-VH-66	Unproductive	Immunoglobulin heavy chain variable region gene of plasmablast from HIV-infected individuals	anntccactttgcctttctctccacaggtgtccactcccaggtccaactgcacctcggttctatcgattgaattccaccatgggatggtcatgtatcatcctttttctagtagcaactgcaaccggtgtacattctgaggtgcagctgttggagtcggggtgaggtgtggtacagccgggggggtccctgagactctcctttgtagtctctggactcacctgcgatgattatgatatgagttggatgcgccaaattccagggaaggggctggagtgcgtcgctggtagttattggaaaggtgataatagacgacaagttgacaaaccagatcatgtagactctgtgaagggccgattcagtgtctccagagacaacgccaagaagtccctgtatttaca…
HIV210-VH-67	Unproductive	Immunoglobulin heavy chain variable region gene of plasmablast from HIV-infected individuals	anntanntccnctttgcctttctctccacaggtgtccactcccaggtccaactgcacctcggttctatcgattgaattccaccatgggatggtcatgtatcatcctttttctagtagcaactgcaaccggtgtacattctgaggtgcagctggtggagactggaggaggcttgatccagccgggggggtccctgagactctcctgtgcagcctctgggttcaccgtcagtacctactacataaactgggtccgccaggctccagggaagggcctggagtgggtcgctattgtgcttaacggaggaaccgcatactatgcacactccgtgaagggccgattcagcatctccagggacaaattcaaaaaaaatttgtatcttcatnaaaaaagctgaaagt…
HIV210-VH-68	Unproductive	Immunoglobulin heavy chain variable region gene of plasmablast from HIV-infected individuals	antnnntcnnctttgcctttctctccacaggtgtccactcccaggtccaactgcacctcggttctatcgattgaattccaccatgggatggtcatgtatcatcctttttctagtagcaactgcaaccggtgtacattctgaggtgcagctgttggagtctggggctgaggtgaagaagcctggggcctcactgaaggtttcctgcaagccatctggatacaccgttaccagttatcatatacactgggtgccaccggcccctggccaaggacttgaatggatgggaattactttatgttgaggnngatcgaatcacaatgcactacacttcacccgtaaaatttccattttccctctcgcntttgattnnaaaactccttgtatctgaaaatgatgacc…
HIV210-VH-69	Unproductive	Immunoglobulin heavy chain variable region gene of plasmablast from HIV-infected individuals	gncnnnnnntacatccactttgcctttctctccacagggtggtccactcccaggtccaactgcacctcggttctatcgattgaattccaccatggggatgggtcatngtatcatcctttttctagtagcaactgcaaccggtgtacattctgaggtgcagctgttggagtctggagcagaggtgaaaaagcccggggagtctctgaggatctcctgtagggcttctggatacagcttttccaacttctggatcggctgggtgcgccaggtgcccggggaaggcctggagtggatggggatcctctatcccggtgactttgctaccagatccggcccgtccttccaaggccagatcaccatcacagccgacaagtccatcaacgccgcctacctacagtg…
HIV210-VH-70	Unproductive	Immunoglobulin heavy chain variable region gene of plasmablast from HIV-infected individuals	tacntccactttgcctttctctccacaggtgtccactcccaggtccaactgcacctcggttctatcgattgaattccaccatgggatggtcatgtatcatcctttttctagtagcaactgcaaccggtgtacattcccaggtgcagctgcaggagtcgggcccaggactggtgaagccttcggagaccctgtccctcacctgcactgtctctggtggctccatcaataattactactggagctggatccggcagcccccgggaagggactggagtggattggctatatctattacagtgggagcaccaactacaacccctccctcaagagtcgagtcaccctatcagtagacacgtccaagaaccagttctccctgaagctgaactctgtgaccgccgc…
HIV210-VH-71	Unproductive	Immunoglobulin heavy chain variable region gene of plasmablast from HIV-infected individuals	tacatccactttgcctttctctccacaggtgtccactcccaggtccaactgcacctcggttctatcgattgaattccaccatgggatggtcatgtatcatcctttttctagtagcaactgcaaccggtgtacattccgaggtgcagctggtgcagtctgggggaggcttggtccagcctggggggtccctgagactctcctgtgcagcctctggattcacctttagtagctattggatgagctgggtccgccaggctccagggaaggggctggagtgggtggccaacataaagcaagatggaagtgagaaatactatgtggactctgtgaagggccgattcaccatctccaaagacaacgccaagaacccactgtatctgcaaatgaacagcctgagag…
HIV210-VH-72	Unproductive	Immunoglobulin heavy chain variable region gene of plasmablast from HIV-infected individuals	tnnnatanntccactttgcctttctctccacaggtgtccactcccaggtccaactgcacctcggttctatcgattgaattccaccatgggatggtcatgtatcatcctttttctagtagcaactgcaaccggtgtacattccgaggtgcagctggtgcagtctggggctaaggtgaagaagcctggggcctcagtgaaggtctcctgcaaggcttctggatacaccttcaccggctactatacgcactgggtgcgacaggccccaggacaagggcttgagtggatgggatggatcaaccctaacagtggtggcacaaactatgcacagaagtttcagggcagggtcaccatgaccagggacacgtccatcagcacagcctacatggagttgaggaggct…
HIV210-VH-73	Unproductive	Immunoglobulin heavy chain variable region gene of plasmablast from HIV-infected individuals	anntccactttgcctttctctccacaggtgtccactcccaggtccaactgcacctcggttctatcgattgaattccaccacgggatggtcatgtatcatcctttttctagtagcaactgcaaccggtgtacattctgaggtgcagctgtaggagtctgggggaggcttgctacagcctggggggtccctgagactctcctgtgcagcctctggattcaccttcagtagctatagcatgaactgggtccgccaggctccagggaaggggctggagtgggtttcatacattagtagtagtagtagaaccatatactatgcagactctgtgaagggccgattcaccatctccagagacaatgccaagaactcactgtatctgcaaatgaacagcctgagagc…
HIV210-VH-74	Unproductive	Immunoglobulin heavy chain variable region gene of plasmablast from HIV-infected individuals	atacatccactttgcctttctctccacaggtgtccactcccaggtccaactgcacctcggttctatcgattgaattccaccatgggatggtcatgtatcatcctttttctagtagcaactgcaaccggtgtacattctgaggtgcagctggtggagtccgggggaggcttagttcagcctggggggtccctgagactctcctgtgcagcctctggattcaccttcaatagctactggatgcactgggtccgccaagctccagggaaggggctggtgtgggtctcacgtattaatagtgatgagagtagcacaaactacgcggactccgtgaagggccgattcaccatctccagagacaacgccaagaacacactgtctctgcaaatgaacagtctgaga…
HIV210-VH-75	Unproductive	Immunoglobulin heavy chain variable region gene of plasmablast from HIV-infected individuals	anntccactttgcctttctctccacaggtgtccactcccaggtccaactgcacctcggttctatcgattgaattccaccatgggatggtcatgtatcatcctttttctagtagcaactgcaaccggtgtacattctgaggtgcagctgttggagtctgggggaggcgtggtacagcctggggggtccctgagactctcctgtgcagcctctggattcacctttgatgattatgccatgcactgggtccgtcaagctccagggaagggtctggagtgggtctctcttattagtggggatggtggtaacacatactatgcagactctgtgaggggccgatttaccatctccagagacaacagcaaaaactccctgtttctgcaaatgaacagtctgagaac…
HIV210-VH-76	Unproductive	Immunoglobulin heavy chain variable region gene of plasmablast from HIV-infected individuals	atanntccactttgcctttctctccacaggtgtccactcccaggtccaactgcacctcggttctatcgattgaattccaccatgggatggtcatgtatcatcctttttctagtagcaactgcaaccggtgtacattccgaggtgcagctggtggagtctgggggaggcgtggtacagcctggggggtccctgagactctcctgtgcagcctctggattcacctttgatgattatgccatgcactgggcccgtcaagctccagggaagggtctggagtgggtctctcttattagtggggatggtggtaacacatactatgcagactctgtgaggggccgatttaccatctccagagacaacagcaaaaactccctgtttctgcaaatgaacagtctgtga…
HIV6-Vκ-1	Productive	Immunoglobulin kappa light chain variable region gene of plasmablast from HIV-infected individuals	anntccactttgcctttctctccacaggtgtccactcccaggtccaactgcacctcggttctatcgattgaattccaccatgggatggtcatgtatcatcctttttctagtagcaactgcaaccggtgtacattcagaaattgtgttgacacagtctccaggcaccctgtctttgtctccaggggaaagagccaccctctcctgcagggccagtctgagtgttagcagcagctatttagtctggtaccagcagaaacctggccaggctcccaggctcctcatcgatggtgtatccagcagggccactggcatcccagacaggttcagtggcggtgggtctgggacagacttcactctcaccatcagcagactggagcctgaagattttgcagtgtatta…
HIV6-Vκ-2	Productive	Immunoglobulin kappa light chain variable region gene of plasmablast from HIV-infected individuals	anatccactttgcctttctctccacaggtgtccactcccaggtccaactgcacctcggttctatcgattgaattccaccatgggatggtcatgtatcatcctttttctagtagcaactgcaaccggtgtacattctgcatccagatgacccagtctccatcctccctgtctgcatctatcggggacagagtcaccatcacttgccgggcaagtgcgggcgttagttactatttaaattggtatcagcaaaaaccagggaaagcccctaaactcctgatctatgatgcgtcgactttgcaaagcggggtcccatcgaggttcagtggcagtgggcctgggacagacttcactctcaccatcgacagtctgcaacctgaagattttgcaacttacttctgt…
HIV6-Vκ-3	Productive	Immunoglobulin kappa light chain variable region gene of plasmablast from HIV-infected individuals	anatccactttgcctttctctccacaggtgtccactcccaggtccaactgcacctcggttctatcgattgaattccaccatgggatggtcatgtatcatcctttttttagtagcaactgcaaccggtgtacattcagacatccagttgacccagtctccatcttccgtgtctgcatctgtaggagacagagtcaccatcacttgtcgggcgagtcagggtattaacaagtggttagcctggtatcagcagaaaccagggaaagcccctaagatcctgatctatgctgcatccaatttgctaagtggggtcccatcaaggttcagcggcagtggatctgggacagaattcactctcaccatcagcagcctgcagcctgaagattttgcaatttactattg…
HIV6-Vκ-4	Productive	Immunoglobulin kappa light chain variable region gene of plasmablast from HIV-infected individuals	ananatccactttgcctttctctccacaggtgtccactcccaggtccaactgcacctcggttctatcgattgaattccaccatgggatggtcatgtatcatcctttttctagtagcaactgcaaccggtgtacattcagaatagtgatgacgcagtctccaggcaccctgtctttgtctccaggggaaagagccaccctctcctgcagggccagtcagagtgttagcaacagctacttagcctggtaccagcagaaacctggccaggctcccaggctcctcatctatgctgcatccagcagggccactggcatcccagacaggttcagtggcagtgggtctgggacagacttcactctcaccatcagcagactggagcctgaagatcttgcagtgtatt…
HIV6-Vκ-5	Productive	Immunoglobulin kappa light chain variable region gene of plasmablast from HIV-infected individuals	tccactttgcctttctctccacaggtgtccactcccaggtccaactgcacctcggttctatcgattgaattccaccatgggatggtcatgtatcatcctttttctagtagcaactgcaaccggtgtacattcagaaattgtgttgacacagtctccatcttccgtgtctgcatctgtaggagacagagtcaccatcacttgtcgggcgagtcagggtattaacaagtggttagcctggtatcagcagaaaccagggaaagcccctaaaatcctgatctatgctgcatccaatttgctaagtggggtcccatcaaggttcagcggcagtggatctgggacagaattcactctcaccatcagcagcctgcagccggaagattttgcaacttactattgtca…
HIV6-Vκ-6	Productive	Immunoglobulin kappa light chain variable region gene of plasmablast from HIV-infected individuals	annnanntccactttgcctttctctccacaggtgtccactcccaggtccaactgcacctcggttctatcgattgaattccaccatgggatggtcatgtatcatcctttttctagtagcaactgcaaccggtgtacattctgacatccagatgacgcagtctccaggcaccctgtctttgtctccaggggaaagagccaccctctcttgttgggccagtcagagtgttggcagcaagtacttggcctggtatcagcagaaacctggccaggctcccaaaatcctcatctatggtacatccagcagggccactggcatcccagacaggttcagtggcagtgggtctgggacagacttcactctcaccatcagcagactggagcctgaagattttgcagtgt…
HIV6-Vκ-7	Productive	Immunoglobulin kappa light chain variable region gene of plasmablast from HIV-infected individuals	atccactttgcctttctctccacaggtgtccactcccaggtccaactgcacctcggttctatcgattgaattccaccatgggatggtcatgtatcatcctttttctagtagcaactgcaaccggtgtacattcagaaatagtgatgacgcagtctccaggcaccctgtctttgtctccaggggaaagagccaccctctcttgtagggccagtcagagtgttggcagcaagtacttggcctggtatcagcagaaacctggccaggctcccaaaatcctcatctatggtacatccagcagggccactggcatcccagacaggttcagcggcagtgggtctgggacagacttcactctcaccatcagcagactggagcctgaagattttgcagtgtattact…
HIV6-Vκ-8	Productive	Immunoglobulin kappa light chain variable region gene of plasmablast from HIV-infected individuals	annnanntccactttgcctttctctccacaggtgtccactcccaggtccaactgcacctcggttctatcgattgaattccaccatgggatggtcatgtatcatcctttttctagtagcaactgcaaccggtgtacattcagaaatagtgatgacgcagtctccagccaccctgtctttgtctccaggggaaagagtcacactctcctgcagggccagtgagattatctacacctacttagcctggtaccaacaggaatctggccaacctcccaggcttctcatcttcgatacgtccaagagggccactggcatcccagccaggttcagtggcagtgggtctgggacagacttcactctcaccatcagcagcctagagcctgacgattttgcagtttact…
HIV6-Vκ-9	Productive	Immunoglobulin kappa light chain variable region gene of plasmablast from HIV-infected individuals	annnanatccactttgcctttctctccacaggtgtccactcccaggtccaactgcacctcggttctatcgattgaattccaccatgggatggtcatgtatcatcctttttctagtagcaactgcaaccggtgtacattcagaaattgtgttgacgcagtctccaggcaccctgtctttgtcttcaggggaaagagccaccctctcctgcagggccagtcagagtgttggcacctacttagcctggtaccagcagaaacctggccaggctcccaggctcctcatctgtggtgcatccagtagggccactggcatcccagacaggttcagtggcagtgggtctgggacagactccactctcaccatcagcagactggagcctgaagattttgcagtgtatt…
HIV6-Vκ-10	Productive	Immunoglobulin kappa light chain variable region gene of plasmablast from HIV-infected individuals	tccactttgcctttctctccacaggtgtccactcccaggtccaactgcacctcggttctatcgattgaattccaccatgggatggtcatgtatcatcctttttctagtagcaactgcaaccggtgtacattcagaaatagtgatgacgcagtctccaggcaccctgtctttgtctccaggggaaagagccaccctctcctgcagggccagtcagagtattaccagcagctccttaggctggtatcagcagaaacctggccaggctcccaggctcctcatctatggtgcaaccagcagggccactggcatcccggacaggttcagtggcagtgggtctgggacagacttcactctcaccatcaccagactggagcctgaagattttgcaatttattactg…
HIV6-Vκ-11	Productive	Immunoglobulin kappa light chain variable region gene of plasmablast from HIV-infected individuals	annnacatccactttgcctttctctccacaggtgtccactcccaggtccaactgcacctcggttctatcgattgaattccaccatgggatggtcatgtatcatcctttttctagtagcaactgcaaccggtgtacattctgacatccagatgacccagtctccatccttcctgtctgcatctgtaggagacagagtcaccatcacttgccgggccagtcagggcattagcagttatttagcctggtatcagcaaaaaccagggagagcccctaagctcctgatctatgctgcatccactttgcaaagtggggtcccatcacggttcagcggcagtggatctgggacagaattcactctcacaatcagcagcctgcagcctgaagattttgcaacttatt…
HIV6-Vκ-12	Productive	Immunoglobulin kappa light chain variable region gene of plasmablast from HIV-infected individuals	annnanntccactttgcctttctctccacaggtgtccactcccaggtccaactgcacctcggttctatcgattgaattccaccatgggatggtcatgtatcatcctttttctagtagcaactgcaaccggtgtacattcagaaattgtgttgacgcagtctccaggcaccctgtctttgtctccaggggaaagagccaccctctcctgcagggccagtctgagtgttagcagcagctatttagtctggtaccagcagaaacctggccaggctcccaggctcctcatcgatggtgcatccagcagggccactggcatcccagacaggttcagtggcggtgggtctgggacagacttcactctcaccatcagcagactggagcctgaagattttgcagtgt…
HIV6-Vκ-13	Productive	Immunoglobulin kappa light chain variable region gene of plasmablast from HIV-infected individuals	tanntccactttgcctttctctccacaggtgtccactcccaggtccaactgcacctcggttctatcgattgaattccaccatgggatggtcatgtatcatcctttttctagtagcaactgcaaccggtgtacattcagaaattgtgttgacacagtctccatcttccgtgtctgcatctgtaggagacagagtcaccatcacttgtcgggcgagtcagggtattaacaagtggttagcctggtatcagcagaaaccagggaaagcccctaaaatcctgatctatgctgcatccaatttgctaagtggggtcccatcaaggttcagcggcagtggatctgggacagaattcactctcaccatcagcagcctgcagccggaagattttgcaacttactatt…
HIV6-Vκ-14	Productive	Immunoglobulin kappa light chain variable region gene of plasmablast from HIV-infected individuals	annnnnntccactttgcctttctctccacaggtgtccactcccaggtccaactgcacctcggttctatcgattgaattcactctcaccatcagcagcctgcagcctgatgattttgccacttatttctgccaacaagatcatgatttttcttctaggaccttccgccaaaggaccaaggaggaaatcaaacgtacggcggctgcaccatctgtcttcatcttcccgccatctgatgagcagttgaaatctggaactgcctctgttgtgtgcctgctgaataacttctatcccnggcaggccaaagtacagtgntgggtggataacgccctccaatcgggtaactcccnagtgagtgtcacagagacagacagcaaggacagcacctacagcctcacacc…
HIV6-Vκ-15	Productive	Immunoglobulin kappa light chain variable region gene of plasmablast from HIV-infected individuals	gnatanntccactttgcctttctctccacaggtgtccactcccaggtccaactgcacctcggttctatcgattgaattccaccatgggatggtcatgtatcatcctttttctagtagcaactgcaaccggtgtacattcagacatccagttgacccagtctccaggcaccctgtctgtgtctccaggggaaagagccaccctctcctgcagggccagtcagagttttgccaacagctacttagcctggtaccagcataaacctggccaggctcccaggctcctcatctatggcgcatcaatcagggccagtggcatcccagacaggttcagtggcagtgggtctgggacagacttcactctcaccatcagcagactggagcctgaagatattgcagttt…
HIV6-Vκ-16	Productive	Immunoglobulin kappa light chain variable region gene of plasmablast from HIV-infected individuals	annnnnntccactttgcctttctctccacaggtgtccactcccaggtccaactgcacctcggttctatcgattgaattccaccatgggatggtcatgtatcatcctttttctagtagcaactgcaaccggtgtacattcagaaattgtgttgacacagtctccaggcaccctgtctttgtctccaggggaaagagccaccctctcctgcagggccagtcagagtgtcagcagcaccttcttagcctggtaccagcaaaaacctgggcaggctcccaggctcctcatctatggtgcaaccagcagggccactggcatcccagacaggttcagtggcggcgggtctgggacagacttcactctcaccatcagcagactggaccctgaagattttgcagtgt…
HIV6-Vκ-17	Productive	Immunoglobulin kappa light chain variable region gene of plasmablast from HIV-infected individuals	tccactttgcctttctctccacaggtgtccactcccaggtccaactgcacctcggttctatcgattgaattccaccatgggatggtcatgtatcatcctttttctagtagcaactgcaaccggtgtacattcagacatccagttgacccagtctccatcttccgtgtctgcatctgtaggagacagagtcaccatcacttgtcgggcgagtcggggtattaacaagtggttagcctggtatcagcagaaaccagggaaagcccctaagatcctgatctatgctgcatccaatttgctaagtggggtcccatcaaggttcagcggcagtggatctgggacagaattcactctcaccatcagcaggctgcagcctgaagattttgcaatttactattgtca…
HIV6-Vκ-18	Productive	Immunoglobulin kappa light chain variable region gene of plasmablast from HIV-infected individuals	tccactttgcctttctctccacaggtgtccactcccaggtccaactgcacctcggttctatcgattgaattccaccatggggatggtcatgtatcatcctttttctagtagcaactgcaaccggtgtacattcagaaattgtgttgacgcagtctccaggcaccgtgtctttgtctccaggggaaagagccaccctctcctgcagggccagtcagagtgttagcagcaactacttagcctggtaccagcagaaacctggccaggctcccaggctcctcatctctggtgcatctagcagggccactggcatcccagacaggttcagtggcagtgggtctgggacagacttcactctcaccatcagcagactggagcctgaagattttgcagtgtatttct…
HIV6-Vκ-19	Productive	Immunoglobulin kappa light chain variable region gene of plasmablast from HIV-infected individuals	anntccactttgcctttctctccacaggtgtccactcccaggtccaactgcacctcggttctatcgattgaattccaccatgggatggtcatgtatcatcctttttctagtagcaactgcaaccggtgtacattcagacatccagttgacccagtctccatcctccctgtctgcatctgtaggggacacagtcactatcacttgccgggcaagtcaggacattagaagtgatttaggctggtatcagcagaaaccaggtaaagcccctactcgcctgatctatggtgcttccagtttgcagagtggagtctcatcaaggttcagcgggagtggatctgggacagaatttactctcacaatcaccagcctgcagtctgcggacttcgcaacttattactg…
HIV6-Vκ-20	Productive	Immunoglobulin kappa light chain variable region gene of plasmablast from HIV-infected individuals	tcnactttgcctttctctccacaggtgtccactcccaggtccaactgcacctcggttctatcgattgaattccaccatgggatggtcatgtatcatcctttttctagtagcaactgcaaccggtgtacattcagaaattgtgttgacgcagtctccaggcaccctgtctttgtcttcaggggaaagagccaccctctcctgcagggccagtcagagtgttggcacctacttagcctggtaccagcagaaacctggccaggctcccaggctcctcatctatggtgcatccagtagggccactggcatcccagacaggttcagtggcagtgggtctgggacagactccactctcaccatcagcagactggagcctgaagattttgcagtgtattactgtca…
HIV6-Vκ-21	Productive	Immunoglobulin kappa light chain variable region gene of plasmablast from HIV-infected individuals	anntanatccactttgcctttctctccacaggtgtccactcccaggtccaactgcacctcggttctatcgattgaattccaccatgggatggtcatgtatcatcctttttctagtagcaactgcaaccggtgtacattcagaaattgtgttgacgcagtctccagccaccctgtctgtgtctccaggggaaagagccaccctctcctgcagggccagtcagagtgttagcagtacctacttagcctggtaccagcagaaacctggccaggctcccaggctcctcatctatggtgcatccaccagggccactggtatcccagccaggttcagtggcagtgggtctgggacagagttcactctcaccatcagcagcctgcagtctgaagattttgcagttt…
HIV6-Vκ-22	Productive	Immunoglobulin kappa light chain variable region gene of plasmablast from HIV-infected individuals	tnnntcnnctttgcctttctctccacaggtgtccactcccaggtccaactgcacctcggttctatcgattgaattccaccatgggatggtcatgtatcatcctttttctagtagcaactgcaaccggtgtacattctgacatcgtgatgacccagtctccatcctccctgtctgcatctgtaggagacagagtcaccatcacttgccgggcgagtcagggcattaggaattatttagcctggtatcaacagaaaccagggaaagttcctaacctcctgatctatgctgcatccactttgcaatcaggcgtcccatctcggttcagtggcagtggatctgggacagatttcactctcaccatcagcagcctacagcctgaagatgttgcgacttattact…
HIV6-Vκ-23	Productive	Immunoglobulin kappa light chain variable region gene of plasmablast from HIV-infected individuals	cnnnnnnnnnatccacttttgcctnnctctccacaggnnggnnnncnnncaggtnnaanngnaccncggttctancgattgantttccaccanggganggnnnngtatcatcctttttctagtagcaacngcaaccggngtacattcagaaatngtgnngacgcagtctccatcttccgtgtnngcatctgnaggagacagagtcaccatcacttgccgggcgagtcaggacattagcgcttctttagcctggtatcagcaacagccagggaaagcccctaaactcctaatatatgctgcatccagattggaaagtggggtcccatcccggttcagtggcagtggatctgggacggattacattctcaccatcaacaacctgcaacctgaagattttgc…
HIV6-Vκ-24	Productive	Immunoglobulin kappa light chain variable region gene of plasmablast from HIV-infected individuals	tacatcnantttgccttnnctctcnacaggtgtnnnactncccaggtccaactggcacctcggttctatcgattgaattccaccatgggatggtcatgtatcatcctttttctagtagcaactgcaaccggtgtacattcagacatccagttgaccagtctccatcttccgtgtctgcatctgtaggagacagagtcaccatcacttgtcgggcgagtcagggtattaacaagtggttagcctggtatcagcagaaaccagggaaagcccctaaaatcctgatctatgctgcatccaatttgctaagtggggtcccatcaaggttcagcggcagtggatctgggacagaattcactctcaccatcagcagcctgcagccggaagattttgcaacttact…
HIV6-Vκ-25	Productive	Immunoglobulin kappa light chain variable region gene of plasmablast from HIV-infected individuals	tanatccactttgcctttctctccacaggtgtccactcccaggtccaactgcacctcggttctatcgattgaattccaccatgggatggtcatgtatcatcctttttctagtagcaactgcaaccggtgtacattcagaaattgtgttgacacagtctccactctccctgcccgtcacccctggagagccggcctccatctcctgcaggtctagtcagagcctcctgcatactaatggatacaactatttggattggtacctgcagaagccagggcagtctccacagctcctgatgtatttggggtttcatcgggcctccggggtccctgacaggttcagtggcagtggatcaggcacaatttttacactgaaaatcagcagagtggaggctgaggatg…
HIV6-Vκ-26	Productive	Immunoglobulin kappa light chain variable region gene of plasmablast from HIV-infected individuals	ggnnnnnnannnnnatccactttgcctttctctccacaggtgtccactcccaggtccaactgcacctcggttctatcgattgaattccaccatgggatggtcatgtatcatcctttttctagtagcaactgcaaccggtgtacattcagaaattgtgttgacgcagtctccaggcaccctgtctttgtctccaggggaaagagccaccctctcctgcagggccagtctgagtgttagcagcagctatttagtctggtaccagcagaaacctggccaggctcccaggctcctcatcgatggtgcatccagcagggccactggcatcccagacaggttcagtggcggtgggtctgggacagaattcactctcaccatcagcagactggagcctgaagattt…
HIV7-Vκ-1	Productive	Immunoglobulin kappa light chain variable region gene of plasmablast from HIV-infected individuals	atccacttntgcctttctctccacagggtggncnacnncccaggtncaactggcacctcggttctatcgatngaatnccaccanggganggtnnngtatcatcctttttctagtagcaacngcaaccggngnacattctgacatccagatgacccagtctccttccaccctgtctgcatctgtaggagacagagtcaccatcacttgccgggccagtcagagtattagtagctggttggcctggtatcagcagaaaccagggaaagcccctaagctcctgatctataaggcgtctggtttagaaagtggggtcccatcaaggttcagcggcagtggatctgggacagaattcactctcaccatcagcagcctgcagcctgatgattttgcaacttatta…
HIV7-Vκ-2	Productive	Immunoglobulin kappa light chain variable region gene of plasmablast from HIV-infected individuals	agnntanatccactttgcctttctctccacaggtgtccactcccaggtccaactgcacctcggttctatcgattgaattccaccatgggatggtcatgtatcatcctttttctagtagcaactgcaaccggtgtacattcagacatccagttgacccagtctccatcttccgtgtctgcatctgtaggagacagagtcaccatcacttgtcgggcgagtcagggtattaacaagtggttagcctggtatcagcagaaaccagggaaagcccctaaaatcctgatctatgctgcatccaatttgctaagtggggtcccatcaaggttcagcggcagtggatctgggacagaattcactctcaccgtcagcagcctgcagccggaagattttgcaacttac…
HIV7-Vκ-3	Productive	Immunoglobulin kappa light chain variable region gene of plasmablast from HIV-infected individuals	annaaannnncactnnngnnttttctctccacagggtgnnnantnnnnngtnnaacnnnanntcggttctatcgatngaatnccaccanggganggncacgtatcatcctttttctagtagcaacngcaaccggngtacattctgacatccagttgacccagtctccatcctccctgtctgcatctgtangagacagagtcaccatcacttgccgggcgagtcagggcattaggaattatttagcctggtatcagcagaaaccagggaaagttcctaacctcctgatctatgctgcatccactttgcaatcaggcgtcccatctcggttcagtggcagtggatctgggacagatttcactctcaccatcagcagcctacagcctgaagatgttgcgact…
HIV7-Vκ-4	Productive	Immunoglobulin kappa light chain variable region gene of plasmablast from HIV-infected individuals	tacatccactttgcctttctctccacaggtgtccactcccaggtccaactgcacctcggttctatcgattgaattccaccatgggatggtcatgtatcatcctttttctgtagcaactgcaaccggtgtacattcagaaattgtgttgacgcagtctccatcttccgtgtctgcatctgtaggagacagagtcaccatcacttgtcgggcgagtcaggatattaacaagtggttagcctggtatcagcagaaaccagggaaagcccctcaaatcctgatctatgctgcatccaatttgctaagtggggtcccatcaaggttcagcggcagtggatctgggacagaattcactctcaccatcagcagcctgcagccggaagattttgcaacttactattg…
HIV7-Vκ-5	Productive	Immunoglobulin kappa light chain variable region gene of plasmablast from HIV-infected individuals	anntanatccactttgcctttctctccacaggtgtccactcccaggtccaactgcacctcggttctatcgattgaattccaccatgggatggtcatgtatcatcctttttctagtagcaactgcaaccggtgtacattctgacatccagatgacccagtctccagccaccctgtctgtgtctccaggggaaagcgccaccctctcctgcagggccagtcagactgttaacagcaacttagcctggtaccagcagaagcctggccaggctcccaggctcctcatctatggtgcctccaccagggccactggtatcccagccaggttcagtggcagtgggtctgggacagagttcactctcaccatcagcagcctgcaatctgcagattttgcagtttatt…
HIV7-Vκ-6	Productive	Immunoglobulin kappa light chain variable region gene of plasmablast from HIV-infected individuals	anntacntccactttgcctttctctccacaggtgtccactcccaggtccaactgcacctcggttctatcgattgaattccaccatgggatggtcatgtatcatcctttttctagtagcaactgcaaccggtgtacattcggacatcgtgatgacccagtctccatcttccgtgtctgcatctgtaggagacagagtcaccatcacttgtcgggcgagtcagggtattaacaagtggttagcctggtatcagcagaaaccagggaaagcccctaaaatcctgatctatgctgcatccaatttgctaagtggggtcccatcaaggttcagcggcagtggatctgggacagaattcactctcaccatcagcagcctgcagtcggaagattctgcaacttact…
HIV7-Vκ-7	Productive	Immunoglobulin kappa light chain variable region gene of plasmablast from HIV-infected individuals	gnnnnnnnnnntnnntccactttgcctttctctccacaggtgtccactcccaggtccaactgcacctcggttctatcgattgaattccaccatgggatggtcatgtatcatcctttttctagtagcaactgcaaccggtgtactttcaaacatccagttgacccagtctccaggcaccctgtctttgtctccaggggaaaaagccaccctctcctgcagggccagtcaaagtcttaccagcaactacttagcctggtaccagcaaaaacctggccaggctcccaggctcctcatttatggtacatccaacagggccattggcatcccaaacaggttcggtggcagtgggtctgggacaaactttactctcaccatcagcaaactggagcctgaaaattt…
HIV7-Vκ-8	Productive	Immunoglobulin kappa light chain variable region gene of plasmablast from HIV-infected individuals	tnnntanatccactttgcctttctctccacaggtgtccactcccaggtccaactgcacctcggttctatcgattgaattccaccatgggatggtcatgtatcatcctttttctagtagcaactgcaaccggtgtacattcagaaattgtgttgacgcagtctccagccaccctgtctttgtctccaggggaaagagccaccctctcctgcagggccagtcagagtgttagcagctacttagcctggtaccaacaaaaagctggccaggctcccagcctcctcatctatgatgcatccaccagggccactggcatcccagccaggttcagtggcagtgggtctgggacagacttcactctcaccatcagcagcctagagcctgaggattttgcagtttat…
HIV7-Vκ-9	Productive	Immunoglobulin kappa light chain variable region gene of plasmablast from HIV-infected individuals	anntanatccactttgcctttctctccacaggtgtccactcccaggtccaactgcacctcggttctatcgattgaattccaccatgggatggtcatgtatcatcctttttctagtagcaactgcaaccggtgtacattcagaaatagtgatgacgcagtctccaggcaccctgtctttgtctccaggggaaacagccaccctctcttgtagggccagtcagagtgttagcagcagctccctaaactggtaccagcagaaacctggccgggctcccaggctcttcatctatggtgcatccagcagggccactggcatcccagacaggtttggtggcagtgggtctgggacagacttcactctcaccatcaacagactggagcctgaagattttgcagtat…
HIV7-Vκ-10	Productive	Immunoglobulin kappa light chain variable region gene of plasmablast from HIV-infected individuals	agantanatccactttgcctttctctccacaggtgtccactcccaggtccaactgcacctcggttctatcgattgaattccaccatgggatggtcatgtatcatcctttttctagtagcaactgcaaccggtgtacattcagaaattgtgttgacacagtctccggccaccctgtctttgtctccaggggaaagagccaccctctcctgcagggccagtcagggtgttagcagctacttagcctggtaccaacagaagcctggccaggctcccaggctcctcatctatgatacatacaacagggccactggcgtcccagcccggttcagtggcagtgggtctgggacagacttcaccctcaccatcagcagcctagagcctgaagattttgcactttat…
HIV7-Vκ-11	Productive	Immunoglobulin kappa light chain variable region gene of plasmablast from HIV-infected individuals	tnnatcnactttgcctttctctccacaggtgtccactcccaggtccaactgcacctcggttctatcgattgaattccaccatgggatggtcatgtatcatcctttttctagtagcaactgcaaccggtgtacattctgacatccagatgacccagtctccatcttccgtgtctgcatctgtaggagacagagtcaccatcacttgtcgggcgagtcagggtattaacaagtggttagcctggtatcagcagaaaccagggaaagcccctaagaccctgatctatgctgcatccaatttgctaagtggggtcccatcaaggttcagcggcagtggatctgggacagaattcactctcaccatcagcagcctgcagcctgaagattttgcaatttactatt…
HIV7-Vκ-12	Productive	Immunoglobulin kappa light chain variable region gene of plasmablast from HIV-infected individuals	cnnnanantacatccactttgcctttctctccacaggtgtccactcccaggtccaactgcacctcggttctatcgattgaattccaccatgggatggtcatgtatcatcctttttctagtagcaactgcaaccggtgtacattcagacatccagttgacccagtctccatcctccctgtctgcatctgtaggagacagagtcaccatcacttgccgggcaagtcagagcattagcagctatttaaattggtatcagcagaaaccagggaaagcccctacgctcctgatctatgctgcatccagtttgcaaagtggggtcccatcaaggttcagtggcagtggatctgggacacatttcactctcaccatcagcagtctgcaacctgaagattttgcaac…
HIV8-Vκ-1	Productive	Immunoglobulin kappa light chain variable region gene of plasmablast from HIV-infected individuals	ggncnnnanntacatccactttgcctttctctccacaggtgtccactcccaggtccaactgcacctcggttctatcgattgaattccaccatgggatggtcatgtatcatcctttttctagtagcaactgcaaccggtgtacattctgacatccagatgacccagtcgccatcttacgtgtctgcgtctgtgggagacagagtcaccttcacttgtcgggcgagtcacgacattagcacctggttagcctggtatcagcagaaaccagggaaagccccaagactcctgatctatggaacatccactttgcaaggtggggtcccgtcaaggttcagcggcagtggatctgggacagatttcactctcaccatcagcagcctgcagcctgaaggttttgga…
HIV8-Vκ-2	Productive	Immunoglobulin kappa light chain variable region gene of plasmablast from HIV-infected individuals	gncnnnanntacatccactttgcctttctctccacaggtgtccactcccaggtccaactgcacctcggttctatcgattgaattccaccatgggatggtcatgtatcatcctttttctagtagcaactgcaaccggtgtacattcagaaattgtgttgacacagtctccatcctccctgtctgcatctgtaggagacagagtcaccatcacttgccgggcgagtcagggcattaggaattatttagcctggtatcaacagaaaccagggaaagttcctaacctcctgatctatgctgcatccactttgcaatcaggcgtcccatctcggttcagtggcagtggatctgggacagatttcactctcaccatcagcagcctacagcctgaagatgttgcga…
HIV8-Vκ-3	Productive	Immunoglobulin kappa light chain variable region gene of plasmablast from HIV-infected individuals	annnnnatccactttgcctttctctccacaggtgtccactcccaggtccaactgcacctcggttctatcgattgaattccaccatgggatggtcatgtatcatcctttttctagtaggcaactgcaaccggtgtacattcggacatcgtgatgacccagtctccaggcaccctgtctgtgtctccaggggaaagagccaccctctcctgcagggccagtcagagttttgccaacagctacttagcctggtaccagcataaacctggccaggctcccaggctcctcatctatggcgcatcaatcagggccagtggcatcccagacaggttcagtggcagtgggtctgggacagacttcactctcaccatcagcagactggagcctgaagatattgcagtt…
HIV8-Vκ-4	Productive	Immunoglobulin kappa light chain variable region gene of plasmablast from HIV-infected individuals	anntnnatccactttgcctttctctccacaggtgtccactcccaggtccaactgcacctcggttctatcgattgaattccaccatgggatggtcatgtatcatcctttttctagtagcaactgcaaccggtgtacattcagacatccagttgacccagtctccagcctccctgcccgtcagccctggagagccggcctccatctcctgcaggtcgagtcagagccttctccatagtaatggaaacaactatttggattggtatttgcagaagccagggcagtctccacagctcctgatctatttgggttctaatcgggcctccggggtccctgacaggatcagtggcagtggatcaggcacagatttcatactgaaaatcaacagagtggaggctgggg…
HIV8-Vκ-5	Productive	Immunoglobulin kappa light chain variable region gene of plasmablast from HIV-infected individuals	annntnnntccactttgcctttctctccacaggtgtccactcccaggtccaactgcacctcggttctatcgattgaattccaccatgggatggtcatgtatcatcctttttctagtagcaactgcaaccggtgtacattcagacatccagttgacccagtctccaggcaccctgtcttcgtctccagggaaaagagccaccctctcctgcagggccagtcagagtgttagcagcagctacttagcctggtaccagcagaaacctggccaggctcccaggctcctcatctatgatgcatccagcagggccactggcatcccagacaggttcagtggcagtgggtctgggacagacttcactctcaccatcagcagactggagcctgaagatttttcagtg…
HIV8-Vκ-6	Productive	Immunoglobulin kappa light chain variable region gene of plasmablast from HIV-infected individuals	tnnnatacntccactttgcctttctctccacaggtgtccactcccaggtccaactgcacctcggttctatcgattgaattccaccatgggatggtcatgtatcatcctttttctagtagcaactgcaaccggtgtacattcagaaattgtgttgacacagtctccttccaccctgtctgcacgtgtgggagacagagtcaccattacttgccgggccagtcagagtattagtagttggttggcctggtatcagcagaaaccggggaatgcccctaaacttctgatgtataagacgtctactttagacactggagtcccatcaagattcagcggccgtggatctgggacagaattcactctcaccatcagcagcctgcagcctgatgatgttgcaactta…
HIV8-Vκ-7	Productive	Immunoglobulin kappa light chain variable region gene of plasmablast from HIV-infected individuals	tnnatccactttgcctttctctccacaggtgtccactcccaggtccaactgcacctcggttctatcgattgaattccaccatgggatggtcatgtatcatcctttttctagtagcaactgcaaccggtgtacattcagaaattgtgttgacgcagtctccaggcatcctgtctgtctttccaggtgacacagccaccctctcctgcagggccagtcagaatgttcgtggcaacgtagcctggtaccagcaaaaacttggccaggctcccaggctcctcatctatggtgcatccagcagggccacaggcatcccagccaggttcagtggcagtgggtctgggacagagttcactctcaccatcagcagcctgcagtctaaagattttgcagtttattatt…
HIV8-Vκ-8	Productive	Immunoglobulin kappa light chain variable region gene of plasmablast from HIV-infected individuals	cnnnanntacatccactttgcctttctctccacaggtgtccactcccaggtccaactgcacctcggttctatcgattgaattcactctcaccatcagcagcctgcagcctgatgattttgcaatttattactgtcaacagtataaaagtcatccgtggacgttcggccaagggaccaaagtggagatcaaacgtacggtggctgcaccatctgtcttcatcttcccgccatctgatgagcagttgaaatctggaactgcctctgttgtgtgcctgctgaataacttctatcccagagaggccaaagtacagtggaaggtggataacgccctccaatcgggtaactcccaggagagtgtcacagagcaggacagcaaggacagcacctacagcctcagca…
HIV8-Vκ-9	Productive	Immunoglobulin kappa light chain variable region gene of plasmablast from HIV-infected individuals	anntanatccactttgcctttctctccacaggtgtccactcccaggtccaactgcacctcggttctatcgattgaattccaccatgggatggtcatgtatcatcctttttctagtagcaactgcaaccggtgtacattcagacatccagttgacccagtctccatcttccgtgtctgcatctgtaggagacagagtcaccatcacttgtcgggcgagtcaggatattaataagtgggtagcctggtatcagcagaagccagggagagcccctaagatcctcatctatgctgcatccaatttactaagtggggccccatcaaggttcagcggcagtggatctgggacagatttcactctcaccatcagcagcctgcagcctgaagattttgcaatttact…
HIV8-Vκ-10	Productive	Immunoglobulin kappa light chain variable region gene of plasmablast from HIV-infected individuals	tacatccactttgcctttctctccacaggtgtccactcccaggtccaactgcacctcggttctatcgattgaattccaccatgggatggtcatgtatcatcctttttctagtagcaactgcaaccggtgtacattcagaaattgtgttgacgcagtctccaggcaccctgtctttgtctccaggggaaagagccaccctctcctgtagggccagtcagagtattagcagcagctacttagcctggtaccaacagaaacctggccaggctcccaggctcctcatctatggtgcatccagcagggccgctggcatcccagacaggttcagtggcagtgggtctgggacagacttctctctcaccatcagcagactggagcctgaaaattttgcaatgtatt…
HIV8-Vκ-11	Productive	Immunoglobulin kappa light chain variable region gene of plasmablast from HIV-infected individuals	tnnntccactttgcctttctctccacaggtgtccactcccaggtccaactgcacctcggttctatcgattgaattcactctcaccatcatcatcctgcatcctgaagattttgcaacttactattgtcaacaggctcacaatttcccgtggacgttcggccaagggaccaaagtggaaatcaaacgtacggtggctgcaccatctgtcttcatcttcccgccatctgatgagcagttgaaatctggaactgcctctgttgtgtgcctgctgaataacttctatcccagagaggccaaagtacagtggaaggtggataacgccctccgatcgggtaactcccaggaaagtgtcacagagcaggacagcaaggacagcacctacagcctcagcagcaccct…
HIV8-Vκ-12	Productive	Immunoglobulin kappa light chain variable region gene of plasmablast from HIV-infected individuals	cnnnnnntacatccactttgcctttctctccacaggtgtccactcccaggtccaactgcacctcggttctatcgattgaattccaccatgggatggtcatgtatcatcctttttctagtagcaactgcaaccggtgtacattcagaaatcctgatgacccagtctccaggcaccctgtctttgtctccaggggaaagagccaccctctcctgcggggccactcagagtgttgatagcttgtacttagcctggtaccaacagagacctggccaggctcccaggctcctcatctacggtgcatccagcagggccgctggcgtcccagacaggttcagtggcagtgggtctgggacagacttcatcctcaccatcagcagactggagcctgaagattttgca…
HIV8-Vκ-13	Productive	Immunoglobulin kappa light chain variable region gene of plasmablast from HIV-infected individuals	annnnnnnnnnnnanntanatccactttgcctttctctccacaggtgtccactcccaggtccaactgcacctcggttctatcgattgaattccaccatgggatggtcatgtatcatcctttttctagtagcaactgcaaccggtgtacattcagaaattgtgttgacgcagtctccaggcaccctgtctttgtctccaggggaaagagccaccctctcttgtagggccagtcagagtgtcggcagcaagtacttggcctggtatcagcagaaacctggccaggctcccaaaatcctcatctatggtacatccagcagggccactggcatcccagacaggttcagtggcagtgggtctgggacagacttcactctcaccatcagcagactggagcctgaa…
HIV8-Vκ-14	Productive	Immunoglobulin kappa light chain variable region gene of plasmablast from HIV-infected individuals	cnntanntacntccactttgcctttctctccacaggtgtccactcccaggtccaactgcacctcggttctatcgattgaattccaccatgggatggtcatgtatcatcctttttctagtagcaactgcaaccggtgtacattctgacatccagatgacccagtctccaggcaccctgtctttgtctccaggggaaagagccaccctctcttgtagggccagtcagagtgttggcagcaagtacttggcctggtatcagcagaaacctggccaggctcccaaaatcctcatctatggtacatccagcagggccactggcatcccagacaggttcagtggcagtgggtctgggacagacttcactctcaccatcagcagactggagcctgaagattttgca…
HIV8-Vκ-15	Productive	Immunoglobulin kappa light chain variable region gene of plasmablast from HIV-infected individuals	cnnnanntanatccactttgcctttctctccacaggtgtccactcccaggtccaactgcacctcggttctatcgattgaattcactctcaccatcagcagcctgcagccggaagattttgcaacttactattgtcaacaggctctccatttcccgtggacgttcggccaagggaccaaagtggaaatcaaacgtacggtggctgcaccatctgtcttcatcttcccgccatctgatgagcagttgaaatctggaactgcctctgttgtgtgcctgctgaataacttctatcccagagaggccaaagtacagtggaaggtggataacgccctccaatcgggtaactcccaggagagtgtcacagagcaggacagcaaggacagcacctacagcctcagca…
HIV8-Vκ-16	Productive	Immunoglobulin kappa light chain variable region gene of plasmablast from HIV-infected individuals	anannnncnnnanntacatccactttgcctttctctccacaggtgtccactcccaggtccaactgcacctcggttctatcgattgaattccaccatgggatggtcatgtatcatcctttttctagtagcaactgcaaccggtgtacattcagacatccagttgacccagtctccaggcaccctgtctttgtctccaggggaaagagccaccctctcctgcagggccagtcagagtgttagcatcagctacttagcctggtaccagcagaaacctggccaggctcccaggctcctcatctatggtgcatccagcagggccactggcatcccagacaggttcagtggtagtgggtctgggacagacttcactctcaccatcagcagactggagcctgaaga…
HIV8-Vκ-17	Productive	Immunoglobulin kappa light chain variable region gene of plasmablast from HIV-infected individuals	anntaacatccactttgcctttctctccacaggtgtccactcccaggtccaactgcacctcggttctatcgattgaattccaccatgggatggtcatgtatcatcctttttctagtagcaactgcaaccggtgtacattcagaaattgtgttgacccagtctccactctccctgcccgtcacccctggagagccggcctccatctcctgcaggtctagtcagagcctcctgcatagtaatggaaacaactatctggattggtacctgcagaagccagggcagtctccacagctcctgatctatttgggttctaatcgggcctccggggtccctgacaggttcagtggcagtggatcaggcacagattttacactgaaaatcagcagagtggagactgag…
HIV8-Vκ-18	Productive	Immunoglobulin kappa light chain variable region gene of plasmablast from HIV-infected individuals	cnnnanntacntccactttgcctttctctccacaggtgtccactcccaggtccaactgcacctcggttctatcgattgaattccaccatgggatggtcatgtatcatcctttttctagtagcaactgcaaccggtgtacattctgacatccagatgacccagtctccaggcaccctgtctttgtcttcaggggaaagagccaccctctcctgcagggccagtcagagtgttggcacctacttagcctggtaccagcagaaacctggccaggctcccaggctcctcatctatggtgcatccagtagggccactggcatcccagacaggttcagtggcagtgggtctgggacagactccactctcaccatcagcagactggagcctgaagattctgcagtg…
HIV8-Vκ-19	Productive	Immunoglobulin kappa light chain variable region gene of plasmablast from HIV-infected individuals	antanatcnactttgcctttctctccacaggtgtccactcccaggtccaactgcacctcggttctatcgattgaattccaccatgggatggtcatgtatcatcctttttctagtagcaactgcaaccggtgtacattctgacatccagatgacccagtctccatcttccgtgtctgcatctgtaggagacagagtcaccatcacttgtcgggcgagtcagggtattaacaagtggttagcctggtatcagcagaaaccagggaaagcccctaaaatcctgatctatgctgcatccaatttgctaagtggggtcccatcaaggttcagcggcagtggatctgggacagaattcactctcaccatcagcagcctgcagccggaagattttgcaacttacta…
HIV8-Vκ-20	Productive	Immunoglobulin kappa light chain variable region gene of plasmablast from HIV-infected individuals	gnnnnnnnnnnacatccactttgcctttctctccacaggtgtccactcccaggtccaactgcacctcggttctatcgattgaattccaccatgggatggtcatgtatcatcctttttctagtagcaactgcaaccggtgtacattcagacatccagttgacccagtctccatcttccgtgtctgcatctgtaggagacagagtcaccatcacttgtcgggcgagccagggtattaacaagtggttagcctggtatcagcagaaaccagggaaagcccctaaaatcctgatctatgctgcatccaatttgctaagtggggtcccatcaaggttcagcggcagtggatctgggacacaattcactctcaccatcagcagcctgcagccggaaaattttgca…
HIV8-Vκ-21	Productive	Immunoglobulin kappa light chain variable region gene of plasmablast from HIV-infected individuals	cnnnannnacatccactttgcctttctctccacaggtgtccactcccaggtccaactgcacctcggttctatcgattgaattccaccatgggatggtcatgtatcatcctttttctagtagcaactgcaaccggtgtacattcagaaattgtgttgacgcagtctccagacaccctgtctttgtctccaggggaaagagccaccctctcctgcagggccagtcagagtgttagaagcagggacttagcctggtaccagcagaaacctggccaggctcccaggctcctcatctatggtgcatccagcagggccactggcatcccaaacaggttcagtggcagtgggtctgggacagacttcactctcaccatcagcagactggagcctgaagatttcgca…
HIV8-Vκ-22	Productive	Immunoglobulin kappa light chain variable region gene of plasmablast from HIV-infected individuals	tacntccactttgcctttctctccacaggtgtccactcccaggtccaactgcacctcggttctatcgattgaattccaccatgggatggtcatgtatcatcctttttctagtagcaactgcaaccggtgtacattctgacatccagatgacccagtctccatccctcctgtctgcatctgtaggagacagagtcaccatcacttgccgggccagtcagggcattagcagttatttagcctggtatcagcaaaaaccagggagagcccctaagctcctgatctatgttgcatccactttgcaaagtggggtcccatcacggttcagcggcagtggatctgggacagaattcactctcacaatcagcagcctgcagcctgaagattttgcaacttattact…
HIV8-Vκ-23	Productive	Immunoglobulin kappa light chain variable region gene of plasmablast from HIV-infected individuals	tanntacntccactttgcctttctctccacaggtgtccactcccaggtccaactgcacctcggttctatcgattgaattccaccatgggatggtcatgtatcatcctttttctagtagcaactgcaaccggtgtacattcggacatcgtgatgacccagtctccagccaccctgtctgtgtctccaggggaaagcgccaccctctcctgcagggccagtcagactgttaacagcaacttagcctggtaccagcagaagcctggccaggctcccaggctcctcatctatggtgcctccaccagggccactggtatcccagccaggttcagtggcagtgggtctgggacagagttcactctcaccatcagcagcctgcaatctgcagattttgcagtttat…
HIV8-Vκ-24	Productive	Immunoglobulin kappa light chain variable region gene of plasmablast from HIV-infected individuals	cnnnagntacatcnactttgcctttctctccacaggtgtccactcccaggtccaactgcacctcggttctatcgattgaattccaccatgggatgggtcatgtatcatcctttttctagtagcaactgcaaccggtgtacattcagaaattgtgttgacgcagtctccagccaccctgtctgtgtctccaggggaaagcgccaccctctcctgcagggccagtcagactgttaacagcaacttagcctggtaccagcagaagcctggccaggctcccaggctcctcatctatggtgcctctaccagggccactggtatcccagccaggttcagtggcagtgggtctgggacagagttcactctcaccatcagcagcctgcaatctgcagattttgcagt…
HIV8-Vκ-25	Productive	Immunoglobulin kappa light chain variable region gene of plasmablast from HIV-infected individuals	gntanntcnactttgcctttctctccacaggtgtccactcccaggtccaactgcacctcggttctatcgattgaattccaccatgggatggtcatgtattatcctttttctagtagcaactgcaaccggtgtacattcagaaattgtgttgacgcagtctccatcttccgtgtctgcatctgtaggagacagagtcaccatcacttgtcgggcgagtcagggtattaacaagtggttagcctggtatcagcagaaaccagggaaagcccctaaaatcctgatctatgctgcatccaatttgctaagtggggtcccaccagggttcagcggcagtggatctgggacagaattcactctcaccatcagcagcctgcagccggaagattttgcaacttacta…
HIV202-Vκ-1	Productive	Immunoglobulin kappa light chain variable region gene of plasmablast from HIV-infected individuals	cnnnanntanatcnactttgcctttctctccacaggtgtccactcccaggtccaactgcacctcggttctatcgattgaattccaccatgggatggtcatgtatcatcctttttctagtagcaactgcaaccggtgtacattctgacatccagatgacccagtctccatcctccctgtctgcatctgtaggagacagagtcaccatcacttgccgggcgagtcagggcattagcaattatttagcctggtatcagcagaaaccagggaaagttcctaagctcctggtctatgctgcttccactttgcaatcaggggtcccatctcggttcagtggcagtggatctgggacagatttcactcttaccatcagcagcctgcagcctgaagatgttgcaact…
HIV202-Vκ-2	Productive	Immunoglobulin kappa light chain variable region gene of plasmablast from HIV-infected individuals	annnanntcnnctttgcctttctctccacaggtgtccactcccaggtccaactgcacctcggttctatcgattgaattccaccatgggatggtcatgtatcatcctttttctagtagcaactgcaaccggtgtacattcggacatcgtgatgacccagtctgcatcttccgtgtctgcatctgtaggagacagagtcaccataacttgccggaccagtcagagtattactggcaggttggcctggtatcagcagaaaccagggaaagtccctaaactcctgatctatagggcgtctagtttagaaagtggggtcccatccaggttcagcggcagtggatctgggacagaattcactctcaccatcaccagcctgcagcctgatgattttgcaacttatt…
HIV202-Vκ-3	Productive	Immunoglobulin kappa light chain variable region gene of plasmablast from HIV-infected individuals	anntccactttgcctttctctccacaggtgtccactcccaggtccaactgcacctcggttctatcgattgaattccaccatgggatggtcatgtatcatcctttttctagtagcaactgcaaccggtgtacattctgacatccagatgacccagtctccatcctcactgtctgcatctgtaggagacagagtcaccatcacttgtcgggcgagtcagggcattagcgattatttagcctggtttcagcagaaaccagggaaagcccctaagtccctgatctatgctgcatccagtttgcaaagtggggtcccatcaaagttcagcggcagtggatctgggacagatttcactctcaccatcagcagcctgcagcctgaagattttgcaacttattactg…
HIV202-Vκ-4	Productive	Immunoglobulin kappa light chain variable region gene of plasmablast from HIV-infected individuals	annnnnnnnnnnatanatccactttgcctttctctccacaggtgtccactcccaggtccaactgcacctcggttctatcgattgaattccaccatgggatggtcatgtatcatcctttttctagtagcaactgcaaccggtgtacattcagaaatagtgatgacgcagtctccatcctccctgtctgcatctgtaggagacagagtcaccatcacttgccgggcgagtcagggcattaggaattatttagcctggtatcaacagaaaccagggaaagttcctaacctcctgatctatgctgcatccactttgcaatcaggcgtcccatctcggttcagtggcagtggatctgggacagatttcactctcaccatcagcagcctacagcctgaagatgtt…
HIV202-Vκ-5	Productive	Immunoglobulin kappa light chain variable region gene of plasmablast from HIV-infected individuals	anananatccactttgcctttctctccacaggtgtccactcccaggtccaactgcacctcggttctatcgattgaattcactctcaccatcagcagcctgcggccggaagattttgcaacttactattgtcaacaggctcacaatttcccgtggacgttcggccaagggaccaaggtggaaatcaaacgtacggtggctgcaccatctgtcttcatcttcccgccatctgatgagcagttgaaatctggaactgcctctgttgtgtgcctgctgaataacttctatcccagagaggccaaagtacagtggaaggtggataacgccctccaatcgggtaactcccaggagagtgtcacagagcaggacagcaaggacagcacctacagcctcagcagcac…
HIV202-Vκ-6	Productive	Immunoglobulin kappa light chain variable region gene of plasmablast from HIV-infected individuals	gannnatccactttgcctttctctccacaggtgtccactcccaggtccaactgcacctcggttctatcgattgaattcactctcaccatcagcagcctgcagcctgaagatgttgcaacttattactgtcaaaagtataacagtgcccctctcactttcggcggagggaccgaagtggagatcaaacgtacggtggctgcaccatctgtcttcatcttcccgccatctgatgagcagttgaaatctggaactgcctctgttgtgtgcctgctgaataacttctatcccagagaggccaaagtacagtggaaggtggataacgccctccaatcgggtaactcccaggagagtgtcacagagcaggacagcaaggacagcacctacagcctcagcagcacc…
HIV202-Vκ-7	Productive	Immunoglobulin kappa light chain variable region gene of plasmablast from HIV-infected individuals	tccactttgcctttctctccacaggtgtccactcccaggtccaactgcacctcggttctatcgattgaattccaccatgggatggtcatgtatcatcctttttctagtagcaactgcaaccggtgtacattgtgccatccggatgacccagtctccaggcaccctgtctttgtctccaggggaaagagccaccctctcctgcagggccagtcagagtgttagcagcaggtacttagcctggtaccagcagaaacctggccaggctcccaggcccctcatctatggtgcatccactagggccacaggcatccccgacaggttcagtggcagtgggtctgggacagacttcactctaaccatcagcagactggagcctgaagattttgcagtgtattactg…
HIV202-Vκ-8	Productive	Immunoglobulin kappa light chain variable region gene of plasmablast from HIV-infected individuals	annnanntccactttgcctttctctccacaggtgtccactcccaggtccaactgcacctcggttctatcgattgaattccaccatgggatggtcatgtatcatcctttttctagtagcaactgcaaccggtgtacattcagaaatagtgatgacgcagtctccaggcaccctgtctttgtctccaggggaaagagccaccctctcctgcagggccagtcagagtgttggcacctacttagcctggtaccagcagaaacctggccaggctcccaggctcctcatttatggtacatccaacagggccattggcatcccagacaggttcggtggcagtgggtctgggacagactttactctcaccatcagcagactggagcctgaagattttgcagtgtatt…
HIV202-Vκ-9	Productive	Immunoglobulin kappa light chain variable region gene of plasmablast from HIV-infected individuals	annnanntccactttgcctttctctccacaggtgtccactcccaggtccaactgcacctcggttctatcgattgaattcaccaatgggatggtcatgtatcatcctttttctagtagcaactgcaaccggtgtacattcagaaatagtgatgacgcagtctccatcctccctgtctgcatctgtaggagacagagtcaccatcacttgccgggcaagtcagagcattagtagctatttaaattggtatcagcagaaaccagggaaagcccctacgctcctgatctatgctgcatccagtttgcaaagtggggtcccatcaaggttcagtggcagtggatctgggacacatttcactctcaccatcagcagtctgcaacctgaagattttgcaacttact…
HIV202-Vκ-10	Productive	Immunoglobulin kappa light chain variable region gene of plasmablast from HIV-infected individuals	tagnatanatccactttgcctttctctccacaggtgtccactcccaggtccaactgcacctcggttctatcgattgaattccaccatgggatggtcatgtatcatcctttttctagtagcaactgcaaccggtgtacattcagaaatagtgatgacgcagtctccaggcaccctgtctttgtctccaggggaaagagccaccctctcctgtagggccagtcagagtattagcagcagctacttagcctggtaccaacagaaacctggccaggctcccaggctcctcatctacggtgcatccagcagggccgctggcatcccagacaggttcagtggcagtgggtctgggacagacttctctctcaccatcagcagactggagcctgaagattttgcagt…
HIV202-Vκ-11	Productive	Immunoglobulin kappa light chain variable region gene of plasmablast from HIV-infected individuals	annnatccactttgcctttctctccacaggtgtccactcccaggtccaactgcacctcggttctatcgattgaattccaccatgggatggtcatgtatcatcctttttctagtagcaactgcaaccggtgtacattcggacatcgtgatgacccagtctccatcttccgtgtctgcatctgtaggagacagagccaccatcacttgtcgggcgagtcagggtattaacaagtggttagcctggtatcagcagaaaccagggaaagcccctaaaatcctgatctatgctgcatccaattcgctaagtggggccccatcaaggttcagcggcagtggatctgggacagaattcactctcaccatcagcagcctgcagccggaagattttgcaacttactat…
HIV202-Vκ-12	Productive	Immunoglobulin kappa light chain variable region gene of plasmablast from HIV-infected individuals	atccactttgcctttctctccacaggtgtccactcccaggtccaactgcacctcggttctatcgattgaattccaccatgggatggtcatgtatcatcctttttctagtagcaactgcaaccggtgtacattcagacatccagttgacccagtctccatcttccgtgtctgcatctgtaggagacagagtcaccatcacttgtcgggcgagccagggtattaacaagtggttagcctggtatcagcagaaaccagggaaagcccctaaaatcctgatctatgctgcatccaatttgctaagtggggtcccatcaaggttcagcggcagtggatctgggacacaattcactctcaccatcagcagcctgcagccggaagattttgcaacttactattgtc…
HIV202-Vκ-13	Productive	Immunoglobulin kappa light chain variable region gene of plasmablast from HIV-infected individuals	anatccactttgcctttctctccacaggtgtccactcccaggtccaactgcacctcggttctatcgattgaattccaccatgggatggtcatgtatcatcctttttctagtagcaactgcaaccggtgtacattcggacatcgtgatgacccagtctccaggcaccctgtctgtgtctccaggggaaagagccaccctctcctgcagggccagtcagagttttgccaacagctacttagcctggtaccagcataaacctggccaggctcccaggctcctcatctatggcgcatcaatcagggccagtggcatcccagacaggttcagtggcagtgggtctgggacagacttcactctcaccatcagcagactggagcctgaagatattgcagtttatta…
HIV202-Vκ-14	Productive	Immunoglobulin kappa light chain variable region gene of plasmablast from HIV-infected individuals	anannnatccactttgcctttctctccacaggtgtccactcccaggtccaactgcacctcggttctatcgattgaattccaccatgggatggtcatgtatcatcctttttctagtagcaactgcaaccggtgtacattcagaaatagtgatgacgcagtctccatcctccctgtctgcttctgtaggagacagagtcaacatcacttgccgggcgagtcaggccattaagcattttttagcctggtatcagcagagaccagggaaagttcctaagctcctgatctatggtgcatccactttacactcgggggtctcaactcgattcagtggcagtgggtctgggacagatttcactctcaccatcagcagcctgcagcctgaagatgttgcaagttatt…
HIV202-Vκ-15	Productive	Immunoglobulin kappa light chain variable region gene of plasmablast from HIV-infected individuals	annnatccactttgcctttctctccacaggtgtccactcccaggtccaactgcacctcggttctatcgattgaattccaccatgggacggtcatgtatcatcctttttctagtagcaactgcaaccggtgtacattcagaaattgtgttgacccagtctccaggcaccctgtctttgtctccaggggaaagagccaccctctcctgtagggccagtcagagtattagcagcagctacttagcctggtaccaacagaaacctggccaggctcccaggctcctcatctatggtgcatccagcagggccgctggcatcccagacaggttcagtggcagtgggtctgggacagacttctctctcaccatcagcagactggagcctgaagattttgcagtgtat…
HIV202-Vκ-16	Productive	Immunoglobulin kappa light chain variable region gene of plasmablast from HIV-infected individuals	annnnnntccactttgcctttctctccacaggtgtccactcccaggtccaactgcacctcggttctatcgattgaattccaccatgggatggtcatgtatcatcctttttctagtagcaactgcaaccggtgtacattcagacatccagttgacccagtctccaggcaccctgtctttgtctccaggggaaagagccaccctctcctgcagggccagtcagagtgttagcatcagctacttagcctggtaccagcagaaacctggccaggctcccaggctcctcatctatggtgcatccagcagggccactggcatcccagacaggttcagtggcagtgggtctgggacagacttcactctcaccatcagcagactggagcctgaagattttgcagtgt…
HIV202-Vκ-17	Productive	Immunoglobulin kappa light chain variable region gene of plasmablast from HIV-infected individuals	annnannnnnntccactttgcctttctctccacaggtgtccactcccaggtccaactgcacctcggttctatcgattgaattccaccatgggatggtcatgtatcatcctttttctagtagcaactgcaaccggtgtacattcagaaattgtgttgacgcagtctccaggcaccctgtctttgtctccaggggaaagagccaccctctcctgcagggccagtcacagtgtcagcagccgctacttagcctggtaccagcagaaacctggtcaggctcccaggctcctcatctatggtgcatccagcagggccactgccatcccagacaggttcagtggcagtgggtctgggacagacttcactctcaccatcagcagactggagcctgaagattttgca…
HIV202-Vκ-18	Productive	Immunoglobulin kappa light chain variable region gene of plasmablast from HIV-infected individuals	anatccactttgcctttctctccacaggtgtccactcccaggtccaactgcacctcggttctatcgattgaattccaccatgggatggtcatgtatcatcctttttctagtagcaactgcaaccggtgtacattcggacatcgtgatgacccagtctccaggcaccctgtctttgtcttcaggggaaagagccaccctctcctgcagggccagtcagagtgttggcacctacttagcctggtaccagcagaaacctggccaggctcccaggctcctcatctatggtgcatccagtagggccactggcatcccagacaggttcagtggcagtgggtctgggacagaccccactctcaccatcagcagactggagcctgaagattttgcagtgtattactg…
HIV202-Vκ-19	Productive	Immunoglobulin kappa light chain variable region gene of plasmablast from HIV-infected individuals	tccactttgcctttctctccacaggtgtccactcccaggtccaactgcacctcggttctatcgattgaattccaccatgggatggtcatgtatcatcctttttctagtagcaactgcaaccggtgtacattcagaaattgtgttgacacagtctccatcttccgtgtctgcatctgtaggagacagagttaccatcacttgtcgggcgagtcagggtattaacaagtggttagcctggtatcagcagaaaccagggaaagcccctaagatcctgatctatgctgcatccaatttgctgagtggggtcccatcaaggttcagcggcagtggatctgggacagaattcactctcaccatcagcagcctgcagcctgaagattttgcaacttattattgtca…
HIV202-Vκ-20	Productive	Immunoglobulin kappa light chain variable region gene of plasmablast from HIV-infected individuals	ananatccactttgcctttctctccacaggtgtccactcccaggtccaactgcacctcggttctatcgattgaattccaccatggggatggtcatgtatcatcctttttctagtagcaactgcaaccggtgtacattcagacatccagttgacccagtctccatcctcactgtctgcatctgtaggagacagagtcaccatcacttgtcgggcgagtcagggcattagcaattatttagcctggtttcagcagaaaccagggaaagcccctaagtccctgatctatgctgcatccagtttgcaaagtggggtcccatcaaagttcagcggcagtggatctgggacagatttcactctcaccatcagcagcctgcagcctgaagattttgcaacttatta…
HIV202-Vκ-21	Productive	Immunoglobulin kappa light chain variable region gene of plasmablast from HIV-infected individuals	annnnnatanntccactttgcctttctctccacaggtgtccactcccaggtccaactgcacctcggttctatcgattgaattccaccatgggatggtcatgtatcatcctttttctagtagcaactgcaaccggtgtacattcagaaattgtgttgacgcagtctccagacaccctgtctttgtctccaggggaaagagccaccctctcctgcagggccagtcagagtgttagaagcagggacttagcctggtaccagcagaaacctggccaggctcccaggctcctcatctatggtgcatccagcagggccactggcatcccaaacaggttcagtggcagtgggtctgggacagacttcactctcaccatcagcagactggagcctgaagatttcgca…
HIV202-Vκ-22	Productive	Immunoglobulin kappa light chain variable region gene of plasmablast from HIV-infected individuals	acntccactttgcctttctctccacaggtgtccactcccaggtccaactgcacctcggttctatcgattgaattccaccatgggatggtcatgtatcatcctttttctagtagcaactgcaaccggtgtacattcagaaattgtgttgacgcagtctccatcctccctgtctgcatctgtaggagacagagtcaccatcacttgccgggcgagtcagggcattaggaattatttagcctggtatcaacagaaaccagggaaagttcctaacctcctgatctatgctgcatccactttgcaatcaggcgtcccatctcggttcagtggcagtggatctgggacagatttcactctcaccatcagcagcctacagcctgaagatgttgcgacttattactg…
HIV202-Vκ-23	Productive	Immunoglobulin kappa light chain variable region gene of plasmablast from HIV-infected individuals	agntanntccactttgcctttctctccacaggtgtccactcccaggtccaactgcacctcggttctatcgattgaattccaccatgggatggtcatgtatcatcctttttctagtagcaactgcaaccggtgtacattcagaaattgtgttgacacagtctccaggcaccctgtctttgtctccagggaaaagagccaccctctcctgcagggccagtcagagtgtgagcaacagctacttagcctggtaccagcagaaacctggccaggctcccaggctcctcatctatgatgcatccagcagggccactggcatcccagacaggttcagtggcagtgggtctgggacagacttcactctcaccatcagcagactggagcctgaagattttgcagtgt…
HIV202-Vκ-24	Productive	Immunoglobulin kappa light chain variable region gene of plasmablast from HIV-infected individuals	annnnnatccactttgcctttctctccacaggtgtccactcccaggtccaactgcacctcggttctatcgattgaattccaccatgggatggtcatgttcatcctttttctagtagcaactgcaaccggtgtacattcagaaattgtgttgacacagtctccatcttccgtgtctgcatctgtaggagacagagtcaccatcacttgtcgggcgagtcagggtattaacaagtggttagcctggtatcagcagaaaccagggaaagtccctaagatcctgatctatgctgcatccaatttgctaagtggggtcccatcaaggttcagcggcagtggatctgggacagaattcactctcaccatcagcagcctgcagcctgaagattttgcaatttacta…
HIV202-Vκ-25	Productive	Immunoglobulin kappa light chain variable region gene of plasmablast from HIV-infected individuals	cnnnannnacatccactttgcctttctctccacaggtgtccactcccaggtccaactgcacctcggttctatcgattgaattccaccatgggatggtcatgtatcatcctttttctagtagcaactgcaaccggtgtacattcagaaattgtgttgacgcagtctccatcctccctgtctgcgtctgtaggagacagaatcaccatcacttgccgggcaagtcagagcattagcacctatttaaattggtatcaacagagaccggggaaaccccctaaactcctgatctatgctgcatccactttgcaaactggggtcccatcgaggttcagcggcagtggatctgggacagacttcgctctcaccatcaccagtctgcaacctgaagattttgcaact…
HIV202-Vκ-26	Productive	Immunoglobulin kappa light chain variable region gene of plasmablast from HIV-infected individuals	anntanntccactttgcctttctctccacaggtgtccactcccaggtccaactgcacctcggttctatcgattgaattccaccatgggatggtcatgtatcatcctttttctagtagcaactgcaaccggtgtacattcagaaatagtgatgacgcagtctccatcttccctgtctgcatctgtgggggacagagtcaccattacttgtcgatcaagtcaggatattggaaatgagttaatttggattcagcagaggacaggggaagcccctaaacgtctgatccacacgacatcgatgttacacactggggtcccatcgagattccgcagcggtggatctgggacagagttcactctaacaatcgacagcctggagcctgaagattttgcaacttact…
HIV202-Vκ-27	Productive	Immunoglobulin kappa light chain variable region gene of plasmablast from HIV-infected individuals	annnnnnnnnnnnnnacatccactttgcctttctctccacaggtgtccactcccaggtccaactgcacctcggttctatcgattgaattccaccatgggatggtcatgtatcatcctttttctagtagcaactgcaaccggtgtacattcagaaatagtgatgacgcagtctccaggcaccctgtctttgtctccaggggaaagagccaccctctcctgcagggccagtcagactgttgccaacaactacttaacctggtaccagcagaaacctggccaggctcccaggctcctcatctatgatgcatctaggagggccactggcatcccagacaggttcagtggtagtgggtctgggacagacttcactctcaccatcagcagactggagcctgaaga…
HIV202-Vκ-28	Productive	Immunoglobulin kappa light chain variable region gene of plasmablast from HIV-infected individuals	cnntanntacntccactttgcctttctctccacaggtgtccactcccaggtccaactgcacctcggttctatcgattgaattccaccatgggatggtcatgtatcatcctttttctagtagcaactgcaaccggtgtacattcagaaatagtgatgacgcagtctccaggcaccctgtctttgtctccaggggaaagagccaccctctcctgcagggccagtcagagtgttagcagcagctacttagcctggtaccagcagaaacctggccaggctcccaggctcctcatctatggtgcatccagtagggccactggcatcccagacaggttcagtggcagtgggtctgggacagacttcactctcaccgtcagcagactggagcctgaagattttgca…
HIV202-Vκ-29	Productive	Immunoglobulin kappa light chain variable region gene of plasmablast from HIV-infected individuals	ananatccactttgcctttctctccacaggtgtccactcccaggtccaactgcacctcggttctatcgattgaattccaccatgggatggtcatgtatcatcctttttctagtagcaactgcaaccggtgtacattcagacatccagttgacccagtctccgtcttccgtgtctgcatctgttggaggcagagtcaccatcacttgtcgggcgagtcaggatattagtagttggttagtctggtatcagcagaaaccagggaaggcccctaagctccttatctacgctgcatcccttttgcgaagtggggtcccatcaagattcagcgccagtggatctgggacagacttcactctcaccatcagcagcctgcagcctgaagactttgcaacatactat…
HIV202-Vκ-30	Productive	Immunoglobulin kappa light chain variable region gene of plasmablast from HIV-infected individuals	gananntcnactttgcctttctctccacaggtgtccactcccaggtccaactgcacctcggttctatcgattgaattccaccatgggatggtcatgtatcatcctttttctagtagcaactgcaaccggtgtacattcagaaatcctgttgacccagtctccaggcaccctgtctgtgtctccaggggaaagagccaccctctcctgcagggccagtcagagtgttagcagcaacttagcctggtaccagcagaaacctggccaggctcccaggctcctcatctatggtgcatccaccagggccactggtatcccagccaggttcagtggcagtgggtctgggacagagttcactctcaccatcagcagcccgcagtctgaagattttgcagtttatta…
HIV205-Vκ-1	Productive	Immunoglobulin kappa light chain variable region gene of plasmablast from HIV-infected individuals	cnnnnanacntccactttgcctttctctccacaggtgtccactcccaggtccaactgcacctcggttctatcgattgaattccaccatgggatggtcatgtatcatcctttttctagtagcaactgcaaccggtgtacattcagaaattgtgttgacacagtctccagccaccctgtctttgtctccaggggaaagagccaccctctcctgcagggccagtcagagtgttagcagctacttagcctggtaccaacagaaacctggccaggctcccaggctcctcatctatgatgcatccaacagggccactggcatcccagccaggttcagtggcagtgggtctgggtcagacctcactctcaccatcagcagcctagagcctgaagattttgcagttt…
HIV205-Vκ-2	Productive	Immunoglobulin kappa light chain variable region gene of plasmablast from HIV-infected individuals	annnacatccactttgcctttctctccacaggtgtccactcccaggtccaactgcacctcggttctatcgattgaattccaccatgggatggtcatgtaccatcctttttctagtagcaactgcaaccggtgtacattctgacatcccgatgacccagtctccatcttccgtgtctgcatctgtaggagacagagtcaccatcacttgtcgggcgagtcaggacattagcagttggttagcttggtatcagcagagaccggggagagccccaagcctcctgatctatgctgcatccactttacaacgtggggtcccctcaaggttcagcggcagtggatctgggacagatttcactctcaccatcaacagtctgcaacctgaggactttgcaacttact…
HIV205-Vκ-3	Productive	Immunoglobulin kappa light chain variable region gene of plasmablast from HIV-infected individuals	agntacntccactttgcctttctctccacaggtgtccactcccaggtccaactgcacctcggttctatcgattgaattccacccatgggatggtcatgtatcatcctttttctagtagcaactgcaaccggtgtacattcggacatcgtgatgacccagtctccagccaccctgtctttgtctccaggggaaagagccaccctctcctgcagggccagtcagagtgttgacatctacttagcctggtaccaacagaaacctggccaggctcccaggctcctcatctatgatgcatcgaacagggccactggcatcccagccaggttcagtggcagtgggtctgggacagacttcactctcaccatcagcagcctagagcctgaagattttgcagtttat…
HIV205-Vκ-4	Productive	Immunoglobulin kappa light chain variable region gene of plasmablast from HIV-infected individuals	acatccactttgcctttctctccacaggtgtccactcccaggtccaactgcacctcggttctatcgattgaattccaccatgggatggtcatgtatcatcctttttctagtagcaactgcaaccggtgtacattcagaaatagtgatgacgcagtctccaggcaccctgtctttgtctccaggggaaagagccaccctctcctgcagggccagtcagactattgccatcaggtacttagcctggtaccaacagaaacctggccaggctcccaggctcctcatctatggtgcatccaacagggccactggcatcccagacaggttcagtggcagtgggtctgggacagacttcactctcgccatcagcagactggagcctgaagattttgcagtgtatta…
HIV205-Vκ-5	Productive	Immunoglobulin kappa light chain variable region gene of plasmablast from HIV-infected individuals	atanntccactttgcctttctctccacaggtgtccactcccaggtccaactgcacctcggttctatcgattgaattccaccatgggatggtcatgtatcatcctttttctagtagcaactgcaaccggtgtacattctgcatccagatgacccagtctccttccaccctgtctgcatttgtaggagacagagtcaccatcacttgccgggccagtcagagcattagtcgctggttggcctggtatcagcaaaaaccagggaaagcccctaacctcttgatctatgatgcctccactttggaaagtggggtcccctcaaggttcagcggcagtggatctgggacagaattcactctcaccatcagcagcctgcagcctgatgactttgcaacttattact…
HIV205-Vκ-6	Productive	Immunoglobulin kappa light chain variable region gene of plasmablast from HIV-infected individuals	anntnnnnnnnnntanntcnactttgcctttctctccacaggtgtccactcccaggtccaactgcacctcggttntntnnantgaattccaccatgggatggtcatgtatcatcctttttctagtagcaactgcaaccggtgtacattcggacatcgtgatgacccagtctccatcctccctgtctgcttctgtaggagacagagtcaccatcagttgccgggcaagtcagagcattagcagatatttaaattggtatcagcagaaaccagggaaagcccccgaactcctgatctatgttgtatccaatctgcaaggtggggccccatcaaggttcagtggcagtggatctgggacagatttcactctcaccatcagcagtctgcaacctgaagatttt…
HIV205-Vκ-7	Productive	Immunoglobulin kappa light chain variable region gene of plasmablast from HIV-infected individuals	agatanatccactttgcctttctctccacaggtgtccactcccaggtccaactgcacctcggttttatcgattgaattccaccatgggatggtcatgtatcatcctttttctagtagcaactgcaaccggtgtacattcagaaattgtgttgacgcagtctccaggcaccctgtctttgtctccaggggaaagagccaccctctcctgcagggccagtcagagtgttagcagcggctacttagcctggtaccaacaaaaacctggccaggctcccaggctcctcatctatgatgcatctaagagggccactggcatcccagccaggttcagtggcagtgggtctgggacagacttcactctcaccatcagcagcctagagcctgaagattttgcagttt…
HIV205-Vκ-8	Productive	Immunoglobulin kappa light chain variable region gene of plasmablast from HIV-infected individuals	catccactttgcctttctctccacaggtgtccactcccaggtccaactgcacctcggttctatcgattgaattccaccatgggatggtcatgtatcatcctttttctagtagcaactgcaaccggtgtacattctgacatccagatgacccagtctccatcctccctgtctgcatctgcgggagacagagtcaccattacttgccgggcaagtcagggcattggcgttgctttagcctggtatcaacagaaaccagggcaggctcctaaactcctcatctatactgcctccagtttggaaactggggtcccatctagattcagtgccagtggatcgggtacagatttcaccctcaccatcagcagcctgcagcctgaagattttgcagtttattactgt…
HIV205-Vκ-9	Productive	Immunoglobulin kappa light chain variable region gene of plasmablast from HIV-infected individuals	gntacatccactttgcctttctctccacaggtgtccactcccaggtccaactgcacctcggttctatcgattgaattccaccatgggatggtcatgtatcatcctttttctagtagcaactgcaaccggtgtacattcagaaattgtgttgacgcagtctccaggcaccctgtctttgtctccaggggaaagagccaccctctcctgcagggccagtcagagtgttaggagcagctacttagcctggtaccagcagaaagctggccaggctcccaggctcctcatttatgctgcatcccgcagggccactggcatcccagacaggttcagtggcagtgagtctgggacagacttcactctcaccatcagcagactggagcctgaagattttgcagtgta…
HIV205-Vκ-10	Productive	Immunoglobulin kappa light chain variable region gene of plasmablast from HIV-infected individuals	tanntanntccactttgcctttctctccacaggtgtccactcccaggtccaactgcacctcggttctatcgattgaattccaccatgggatggtcatgtatcatcctttttctagtagcaactgcaaccggtgtacattcagaaatagtgatgacgcagtctcccctctccctgcccgtcacccttggacagctggcctccatctcctgcaggtctagtcaaagcctcgtatatagtgatggaaacacctacttgaattggtttcagcagaggccaggccaatctccaaggcgcctaatttataaggtttctaaccgggactctggggtcccagacagattcagcggcagtgggtcaggcactgatttcacactgagaatcagcagggtggaggctgag…
HIV205-Vκ-11	Productive	Immunoglobulin kappa light chain variable region gene of plasmablast from HIV-infected individuals	gnnnnnnnnncatccactttgcctttctctccacaggtgtccactcccaggtccaactgcacctcggttctatcgattgaattccaccatgggatggtcatgtatcatcctttttcagtagcaactgcaccggtgtacattcagaaattgtgttgacgcagtctccttccaccctgtctgcatctgttggagacagagtctccatcacttgccgggccagtcagactgttcttcgctacttggcctggtatcagcagagaccagggaaagcccctaacctcctgatgtatcaggcgtcgtctttggagggtggggtcccatcgagattcagcggcagtggatctgggtcagagttcactctcaccatcagcagcctgcagcctgacgatgttgcaactt…
HIV205-Vκ-12	Productive	Immunoglobulin kappa light chain variable region gene of plasmablast from HIV-infected individuals	anatccactttgcctttctctccacaggtgtccactcccaggtccaactgcacctcggtnnnatnnantgaattccaccatgggatggtcatgtatcatcctttttctagtagcaactgcaaccggtgtacattctgacatccagatgacccagtctccttccaccctgtctgcatctgtaggagacagagtcaccatcacttgccgagccagtcagagtatttttaggtggttgtcctggtatcaacagaaaccagggaaagcccctaaactcctgatctctgatgcctccactttggaaagtggggtcccatcaaggttcagcggcagtggatctgggacagagttcactctcaccatcagcagcctgcagcctgatgattttgcgacttattactg…
HIV205-Vκ-13	Productive	Immunoglobulin kappa light chain variable region gene of plasmablast from HIV-infected individuals	tccactttgcctttctctccacaggtgtccactcccaggtccaactgcacctcggttctntcgattgaattccaccatgggatggtcatgtatcatcctttttctagtagcaactgcaaccggtgtacattcggacatcgtgatgacccagtctccagaatccctggctgtgtctctgggcgagagggccaccatcaactgcaagtccagccagactgttttatacacctccaacaataagaactacttagcttggtaccagcagaaaccaggacagcctcctaaggtgctcatttactgggcatctacccgggaatccggggtccctgaccgattcagtggcagcgggtctgggacagatttcactctcaccatcagcagcctgcaggctgaagatgt…
HIV205-Vκ-14	Productive	Immunoglobulin kappa light chain variable region gene of plasmablast from HIV-infected individuals	annnntccactttgcctttctctccacaggtgtccactcccaggtccaactgcacctcggttctatcgattgaattccaccatgggatggtcatgtatcatcctttttctagtagcaactgcaaccggtgtacattcagaaatagtgatgacgcagtctccatcttccctgtctgcatctgtgggggacagagtcaccattacttgtcgatcaagtcaggatattggaaatgagttaatttggattcagcagaggacaggggaagcccctaaacgtctgatccacacgacatcgatgttacacactggggtcccatcgagattccgcagcggtggatctgggacagagttcactctaacaatcgacagcctggagcctgaagattttgcaacttacttc…
HIV205-Vκ-15	Productive	Immunoglobulin kappa light chain variable region gene of plasmablast from HIV-infected individuals	anacatccactttgcctttctctccacaggtgtccactcccaggtccaactgcacctcggttctatcgattgaattccaccatgggatggtcatgtatcatcctttttctagtagcaactgcaaccggtgtacattcagaaatagtgatgacgcagtctccaggcaccctgtctttgtctccaggggaaagagccaccctctcctgcagggccagtcagactgttgccaacaactacttaacctggtaccagcagaaacctggccaggctcccaggctcctcatctatgatgcatctaggagggccactggcatcccagacaggttcagtggtagtgggtctgggacagacttcactctcaccatcagcagactggagcctgaagactttgcagtctac…
HIV205-Vκ-16	Productive	Immunoglobulin kappa light chain variable region gene of plasmablast from HIV-infected individuals	tccactttgcctttctctccacaggtgtccactcccaggtccaactgcacctcggttctatcgattgaattccaccatgggatggtcatgtatcatcctttttctagtagcaactgcaaccggtgtacattcagaaatagtgatgacgcagtctccaggcaccctgtctttgtctccaggggaaagagccaccctctcctgcagggccagtcagagtgttagcagcagctacttagcctggtaccagcagaaacctggccaggctcccaggctcctcatctatggtgcatccagtagggccactggcatcccagacaggttcagtggcagtgggtctgggacagacttcactctcaccgtcagcagactggagcctgaagattttgcagtgtattactg…
HIV205-Vκ-17	Productive	Immunoglobulin kappa light chain variable region gene of plasmablast from HIV-infected individuals	anntccactttgcctttctctccacaggtgtccactcccaggtccaactgcacctcggttctatcgattgaattccaccatgggatggtcatgtatcatcctttttctagtagcaactgcaaccggtgtacattcagaaattgtgttgacacagtctccatcttccctgtctgcatctgtgggggacagagtcaccattacttgtcgatcaagtcaggatattggaaatgagttaatttggattcagcagaggacaggggaagcccctaaacgtctgatccacacgacatcgatgttacacactggggtcccatcgagattccgcggcggtggatctgggacagagttcactctcacaatcgacagcctggagcctgaagattttgcaacatatttctg…
HIV205-Vκ-18	Productive	Immunoglobulin kappa light chain variable region gene of plasmablast from HIV-infected individuals	gnnnnnnnnnnnnnnnnnnaacnnccactttgcctttctctccacaggtgtccactcccaggtccaactgcacctcggttctntcgattgaattccaccatgggatggtcatgtatcatcctttttctagtagcaactgcaaccggtgtacattcagacatccagttgacccagtctccgtcttccgtgtctgcatctgttggaggcagagtcaccatcacttgtcgggcgagtcaggatattagtagttggttagtctggtatcagcagaaaccagggaaggcccctaagctccttatctacgctgcatcccttttgcgaagtggggtcccatcaagattcagcgccagtggatctgggacagacttcactctcaccatcagcagcctgcagcctgaa…
HIV205-Vκ-19	Productive	Immunoglobulin kappa light chain variable region gene of plasmablast from HIV-infected individuals	tnnnnnnntccactttgcctttctctccacaggtgtccactcccaggtccaactgcacctcggttctatcgattgaattccaccatgggatggtcatgtatcatcctttttctagtagcaactgcaaccggtgtacattcggacatcgtgatgacccagtctccagactccctggctgtatctctgggcgagagggccaccctcagttgcaagtctagtcacagtgttttacacagctccgaccaaaagaacgtcttagcttggtaccggcagaagccaggacagcctcctgaattactcatttactgggcatctacccgggcatcaggggtccctgaccgattcagtggcggcgggtctgggacagatttcactctcaccatcagcagcctgcaatct…
HIV205-Vκ-20	Productive	Immunoglobulin kappa light chain variable region gene of plasmablast from HIV-infected individuals	annnnnntccactttgcctttctctccacaggtgtccactcccaggtccaactgcacctcggttctatcgattgaattccaccatgggatggtcatgtatcatcctttttctagtacaactgcaaccggtgtacattcagaaatagtgatgacgcagtctccagccaccctgtctttgtctccaggggaaagagccaccctctcctgcagggccagtcagagtgttagcacctacttagcctggtaccaacagaaacctggccaggctcccaggctcctcatctatgatgcatccaacagggccactggcatcccagccaggttcggtggcagtgggtctgggacagacttcactctcaccatcagcagcctggagcctgaagattttgcagtttatta…
HIV205-Vκ-21	Productive	Immunoglobulin kappa light chain variable region gene of plasmablast from HIV-infected individuals	gnnnnnnnanacntccactttgcctttctctccacaggtgtccactcccaggtccaactgcacctcggttctatcgattgaattccaccatgggatggtcatgtatcatcctttttctagtagcaactgcaaccggtgtacattcagaaattgtgttgacacagtctccaggcaccctgtctttgtctccaggggaaagagccaccctgtcctgcagggccagtcagagtgttagcagtggctacttggcctggtaccagcagaaacctggccaggctcccaggctcctcatgtacggtgcatccaccaggcccactggcatcccagacaggttcagtggcagtgggtctgggacagacttcactctcaccattagcagactggagcctgaagattctg…
HIV205-Vκ-22	Productive	Immunoglobulin kappa light chain variable region gene of plasmablast from HIV-infected individuals	anntccactttgcctttctctccacaggtgtccactcccaggtccaactgcacctcggttctatcgattgaattccaccatgggatggtcatgtatcatcctttttctagtagcaactgcaaccggtgtacattcagaaattgtgttgacacagtctcctgccaccctgtctttgtctccaggggaaagagccaccctctcctgcagggccagtcagagtgtcagcagcaactacttagcctggtaccagcagaaagctggccaggctcccaggctcctcatctatggtgcatctagcagggccactggcatcccagacaggttcagtggcggtgggtctgggacagacttcactctcaccatcagcagactggagcctgaagattttgcagtgtatta…
HIV205-Vκ-23	Productive	Immunoglobulin kappa light chain variable region gene of plasmablast from HIV-infected individuals	annnnnnannnnnnnnnntccactttgcctttctctccacaggtgtccactcccaggtccaactgcacctcggttctatcgattgaattccaccatgggatggtcatgtatcatcctttttctagtagcaactgcaaccggtgtacattcagaaatagtgatgacgcagtctccaggcaccctgtctttgtctccaggggaaagagccaccctctcctgcagggccagtcagagtgtcagcagaagccacttagcctggtaccagcagaaacctggccaggctcccagactcctcatctatggtgcatccagcagggccactggcatcccagacaggttcagtggcagtgggtctgggacagacttcactctcaccatcagcagactggaggctgaaga…
HIV205-Vκ-24	Productive	Immunoglobulin kappa light chain variable region gene of plasmablast from HIV-infected individuals	agnatacatccactttgcctttctctccacaggtgtccactcccaggtccaactgcacctcggttctatcgattgaattccaccatgggatggtcatgtatcatcctttttctagtagcaactgcaaccggtgtacattcagaaattgtgttgacacagtctccagccaccctgtctgtgtctccgggggaaagagccaccctctcctgcagggccagtcagagtgttaccagcaacttagcctggtaccagcagaaacctggccaggctcccaggctcctcatctatgatgcatccaccagggccactggtatccctgccaggttcagtggcagtgggtctgggacagagttcactctcaccatcagcagcctgcagtctgaagattttggagtttat…
HIV205-Vκ-25	Productive	Immunoglobulin kappa light chain variable region gene of plasmablast from HIV-infected individuals	aatacatccactttgcctttctctccacaggtgtccactcccaggtccaactgcacctcggttctatcgattgaattccaccatgggatggtcatgtatcatcctttttctagtagaactggaaccgggggacattccaaaattgtgttgaacccatctccaggcaccctggctttgtctccaggggaaaaaacccccctctcctggaggggccgtcagaatggtagcaacagctacttagcctggtaccagcaaaaacctggccaggctcccaggctcctcatctatggggcatccagtaggggcactggcatcccagaaagggtcagtggcagtgggtctgggaaagacttccctctccccgtccgcaggatggaacctgaagaatttgcagtggat…
HIV205-Vκ-26	Productive	Immunoglobulin kappa light chain variable region gene of plasmablast from HIV-infected individuals	annnnnnannnnnntanntccactttgcctttctctccacaggtgtccactcccaggtccaactgcacctcggttctatcgattgaattccaccatgggatggtcatgtatcatcctttttctagtagcaactgcaaccggtgtacattcagacatccagttgacccagtctccaccctccctgtctgcatctgtgggagatagcgtcaccatcacttgccgggcaagtcagactattggcatctttttaaattggtatcagcagaagccagggaaagcccctgacctcctgatctatgctgcatccactttgcaaactggagtcccctcaaggttcagtggcagtgggtctgggacagacttcactctcaccatcaccagtctgcaacctgaagattt…
HIV205-Vκ-27	Productive	Immunoglobulin kappa light chain variable region gene of plasmablast from HIV-infected individuals	cnnnnnnacatccactttgcctttctctccacaggtgtccactcccaggtccaactgcacctcggttctatcgattgaattccaccatgggatggtcatgtatcatcctttttctagtagcaactgcaaccggtgtacattcagaaattgtgttgacgcagtctccaggcaccctgtctttgtctccaggggaaagaaccaccctctcctgtagggccagtcagagtgtttacagcgactacttagcctggtaccaccataaacctggccaggctcccaggctcctcatctatggttcatccagaagggccactggcatcccagacaggttcagtggcagtgggtctgggacagacttcactctcaccatcagcagactggagcctgaagattttgcag…
HIV205-Vκ-28	Productive	Immunoglobulin kappa light chain variable region gene of plasmablast from HIV-infected individuals	acntccactttgcctttctctccacaggtgtccactcccaggtccaactgcacctcggttctatcgattgaattccaccatgggatggtcatgtatcatcctttttctagtagcaactgcaaccggtgtacattctgacatccagatgacccagtctccttccaccttgtctgcatctgtaggagacagagtcactatcacttgccgggccagtcacactgttagtgactggttggcctggtatcagcagaaaccagggaaagcccctaaagtcgtgatctataaggcgtctattttagaaagtggggtcccatcgaggttcaggggcagtggctctgggacagaattcactctcaccatcagcaacctgcagcctgatgattttgctacgtattactg…
HIV205-Vκ-29	Productive	Immunoglobulin kappa light chain variable region gene of plasmablast from HIV-infected individuals	acntccactttgcctttctctccacaggtgtccactcccaggtccaactgcacctcggttctatcgattgaattccaccatgggatggtcatgtatcatcctttttctagtagcaactgcaaccggtgtacattcagaaattgtgttgacacagtctccaggcaccctgtctgtgtctccaggggaaagagccaccctctcctgcagggccagtcagagtgttagcagcagcttagcctggtaccagcacaaacctggccaggctcccaggctcctcatctatggtgcatccaccagggccactggtatcccagccaggttcagtggcagtgggtctgggacagagttcagtctcaccatcagcagcctgcagtctgaggattttgcagtttattactg…
HIV205-Vκ-30	Productive	Immunoglobulin kappa light chain variable region gene of plasmablast from HIV-infected individuals	acntccactttgcctttctctccacaggtgtccactcccaggtccaactgcacctcggttctatcgattgaattccaccatgggatggtcatgtatcatcctttttctagcagcaactgcaaccggtgtacattcagaaatagtgatgacgcagtctccatcctctctgtctgcatctgtcggagacagagtcaccatgacttgccgggcaggtgacactattagcagctatttaaattggtatcaacaaaaaccagggaaagccccgaagctcctgatgtctgctgtgtccagtctacaaagtggggtcccctcaaggttcagtggcagtagatctaggtcagagttcactctcaccatcactagtctacaacctgaagacgtcgcgacttactactg…
HIV205-Vκ-31	Productive	Immunoglobulin kappa light chain variable region gene of plasmablast from HIV-infected individuals	tccactttgcctttctctccacaggtgtccactcccaggtccaactgcacctcggttctatcgattgaattccaccatgggatggtcatgtatcatcctttttctagtagcaactgcaaccggtgtacattcagaaattgtgttgacacagtctccaggcaccctgtctttgtctccaggggaaagagccaccctctcctgcagggccagtcagactattgccatcaggtacttagcctggtaccagcagaaacctggccaggctcccaggctcctcatctatggtgcatccaacagggccactggcatcccagacaggttcagtggcagtgggtctgggacagacttcactcccgccatcagcagactggagcctgaagattttgcagtgtattactg…
HIV205-Vκ-32	Productive	Immunoglobulin kappa light chain variable region gene of plasmablast from HIV-infected individuals	anacatccactttgcctttctctccacaggtgtccactcccaggtccaactgcacctcggttctatcgattgaattccaccatgggatggtcatgtatcatcctttttctagtagcaactgcaaccggtgtacattcagaaatagtgatgacgcagtctccaggcatcctgtgtttgtctccaggtgacagagtcaccctctcctgcagggccagtcggaatttcaacaacaaatacattgcctggcaccagcacaaacctggccagactcccaggctccccatctatggggcatccagcagggccaccggcatcccagacaggttcagtggcagtgggtctgggacagacttcactctcaccatcagcagactggagcctgaagatttcgcagtgtat…
HIV205-Vκ-33	Productive	Immunoglobulin kappa light chain variable region gene of plasmablast from HIV-infected individuals	tnnnnnnnnnnnanntccactttgcctttctctccacaggtgtccactcccaggtccaactgcacctcggttctatcgattgaattccaccatgggatggtcatgtatcatcctttttctagtagcaactgcaaccggtgtacattcggacatcgtgatgacccagtctccttccaccctgtctgcatctgtgggagacagagtcaccatcacttgccgggccagtcacagtattagttactacttggcctggtatcagcagaaaccagggaaagcccctaagttcctgatctctgatgcctccagtttggaaagtggggtcccatcaaggttcagcggtagtggatctgggacagaattcactctcaccatcagcagcctgcagcctgatgattttgc…
HIV205-Vκ-34	Productive	Immunoglobulin kappa light chain variable region gene of plasmablast from HIV-infected individuals	annnnnnnnnnnnnnnnntccactttgcctttctctccacaggtgtccactcccaggtccaactgcacctcggttctatcgattgaattccaccatgggatggtcatgtatcatccttttttagtagcaactgcaaccggtgtacattcggacatcgtgatgacccagtctccatcctccctgtctgcatctttaggagacagagtcaccatcacttgccgggcaagtcagagtgttgccaaatatttaaattggtatcagcacaaactagggaaaccccctaaggccctaatgtattctgcatccactttgcgaagcggggtcccatcgaggttcagtggcagtgcatctgggacagatttcaatctcaccatcagtagtctccaacctgcagacttt…
HIV205-Vκ-35	Productive	Immunoglobulin kappa light chain variable region gene of plasmablast from HIV-infected individuals	annnnnnnnnnannnntccactttgcctttctctccacaggtgtccactcccaggtccaactgcacctcggttctatcgattgaattccaccatgggatggtcatgtatcatcctttttctagtagcaactgcaaccggtgtacattcggacatcgtgatgacccagtctccaggcaccctgtctttgtctccaggggaaagagccaccctctcctgcaggaccagtcagagtgtcaccgagagctacttagcctggtaccagcaaaaacctggccaggctcccaggctcctcatctatgctatatccaacagggccgatggcgtcccagacaggttccgaggcagtgggtctgggacagacttcactctcaccatcagcagactggagcctgaagatt…
HIV205-Vκ-36	Productive	Immunoglobulin kappa light chain variable region gene of plasmablast from HIV-infected individuals	anacatccactttgcctttctctccacaggtgtccactcccaggtccaactgcacctcggttctatcgattgaattccaccatggggatggtcatgtatcatcctttttctagtagcaactgcaaccggtgtacattcagaaatagtgatgacgcagtctccatccttcctgtctgcatctgtgggagacagagtcaccatcacttgccgggccagtctgggcattaccacttatgtagcctggtatcagcaaaaaccagggaaagcccctaacctcctgatctatggtgcatccactttgcacagtggggtcccatcaaggttcagcggcagtggatatgggacagcattcactctcacaatcagcagcctgcagcctgaagattttgcaacttatta…
HIV205-Vκ-37	Productive	Immunoglobulin kappa light chain variable region gene of plasmablast from HIV-infected individuals	annnnnnnnnnnnananntccactttgcctttctctccacaggtgtccactcccaggtccaactgcacctcggttctatcgattgaattccaccatgggatggtcatgtatcatcctttttctagtagcaactgcaaccggtgtacattcagacattgtgttgacacagtctccagccactctatctttgtctccaggggaaagagccaccctctcctgcagggccagtcagagtattaacacctacttagcctggtaccaacagaaacctggccaggctcccaggctcctcatctatgatgcattcaatagggcccctggcatcccagccaggttcagtggcagtgggtctgggacagacttcactctcaccatcagcagcctagagcctgaggattt…
HIV205-Vκ-38	Productive	Immunoglobulin kappa light chain variable region gene of plasmablast from HIV-infected individuals	tccactttgcctttctctccacaggtgtccactcccaggtccaactgcacctcggttctatcgattgaattccaccatgggatggtcatgtatcatcctttttctagtagcaactgcaaccggtgtacattcagaaattgtgttgacgcagtctccaggcaccctgtctttgtctccaggggaaagagccactctctcctgcagggccagtcagagtgttaccagcacctactttgcctggtaccaacagaaagccggccaggctcccaggctcctcatctatgatgtttccagaagggccactggcatcgcagacaggttcagtggcagtgggtctgggacagacttcactctcaccattgacaggctggagcctgaagattttgcagtgtattactg…
HIV205-Vκ-39	Productive	Immunoglobulin kappa light chain variable region gene of plasmablast from HIV-infected individuals	gnatacatccactttgcctttctctccacaggtgtccactcccaggtccaactgcacctcggttctatcgattgaattccaccatgggatggtcatgtatcatcctttttctagtagcaactgcaaccggtgtacatttagacatccagttgacccagtctccatcctccctgtctgcatctgtgggggacagagtcactatcacttgccgggcaagtcagagtatcagcaactacttaaattggtatcagcagaaattagggaaagcccctgaactcctgatctatcgtacatccaccttgcaaacaggggtcccatcaaggttcagtggcagtgggtctgggacagatttcactctcaccatcagcagtctgcagcctgaagattttggaacttatt…
HIV205-Vκ-40	Productive	Immunoglobulin kappa light chain variable region gene of plasmablast from HIV-infected individuals	gnnnnnngananntccactttgcctttctctccacaggtgtccactcccaggtccaactgcacctcggttctatcgattgaattccaccatgggacggtcatgtatcatcctttttctagtagcaactgcaaccggtgtacattcggacatcgtgagacccagtctccaggcaccctgtctttgtctccaggggacagagccaccctctcctgcagggccagtcagagtattagcagcaactatttagcctggtatcagcaaaaatttggccaggctcccaggctcctcatctatggtgcatccggcagggccactggcatcccagacaggttcagtggcagtgggtctgggacagacttcactctcaccatcagcagactggagcctgaagattgtgc…
HIV205-Vκ-41	Productive	Immunoglobulin kappa light chain variable region gene of plasmablast from HIV-infected individuals	gnnnnnnnnnnnnntccactttgcctttctctccacaggtgtccactcccaggtccaactgcacctcggttctatcgattgaattccaccatgggatggtcatgtatcatcctttttctagtagcaactgcaaccggtgtacattcagacatccagttgacccagtctccagtcaccctgtctttgtctccaggggaaagagccaccctctcttgcagggccagtcagagtgttaagaactacttagcctggtaccaacagaaacctggccaggctcccaggctcctcatctatggtgcgtccgacagggccactggcatcccagccaggttcagtgccagtgggtctgggacagacttcactctcaccatcagcagcctagagcctgaagattttgca…
HIV205-Vκ-42	Productive	Immunoglobulin kappa light chain variable region gene of plasmablast from HIV-infected individuals	anacatccactttgcctttctctccacaggtgtccactcccaggtccaactgcacctcggttctatcgattgaattccaccatgggatggtcatgtatcatcctttttctagtagcaactgcaaccggtgtacattctgacatccagttgacccagtctccttccaccctgtctgcatctataggagacagagtcaccatcacttgccgggccagtcaaagtataagtggctggttggcctggtatcagcagaaaccagggaaagcccctagactcctgatctttgatgcctccaatttgcaaagtggggtcccatcaaggttcagcggcagtggatctgggacagaattcactctcaccatcagcggcctgcagcctgatgatcttgcaacttattac…
HIV205-Vκ-43	Productive	Immunoglobulin kappa light chain variable region gene of plasmablast from HIV-infected individuals	tccactttgcctttctctccacaggtgtccactcccaggtccaactgcacctcggttctatcgattgaattccaccatggggatggtcatgtatcatcctttttctagtagcaactgcaaccggtgtacattctgacatccagatgacccagtctccctcttacgtctctgcctctgtaggggacagagtcaccatcacttgtcgggcgagtcaggatattagtacctggttagcctggtatcatcaacaaccagggcaagcccccagactcctcatctcttctgcatccattttgcaaagtggggtcccatcaaggttcagcggcagtggatcggggacacatttctctctcaccatcaacagcctgcagcctgaagactttgcagcgtacttttgtc…
HIV205-Vκ-44	Productive	Immunoglobulin kappa light chain variable region gene of plasmablast from HIV-infected individuals	tccactttgcctttctctccacaggtgtccactcccaggtccaactgcacctcggttctatcgattgaattccaccatggggatggtcatgtatcatcctttttctagtagcaactgcaaccggtgtacattcagaaatagtgatgacgcagtctccagtcaccctgtctttgtctccaggggaaagagccaccctcttttgcagggccagtcagagtgttagcaacatctacttagcctggtaccagcagaaacctggccaggctcccagcctcctcatctatggtgcatccaacagggccactggcatcccagacaggttcagtggcagtgggtctgggacagacttcactctcaccatcagcagactggagcctgaagattttgcagtgtattact…
HIV205-Vκ-45	Productive	Immunoglobulin kappa light chain variable region gene of plasmablast from HIV-infected individuals	anacatccactttgcctttctctccacaggtgtccactcccaggtccaactgcacctcggttctatcgattgaattccaccatgggatggtcatgtatcatcctttttctagtagcaactgcaaccggtgtacattcagaaatagtgatgacgcagtctccaggcaccctgtctttgtctccaggggaaagagccaccctctcctgcagggccagtcagactgttgccaacaactacttaacctggtaccagcagaaacctggccaggctcccaggctcctcatctatgatgcatctaggagggccactggcatcccagacaggttcagtggcagtgggtctgggacagacttcactctcaccatcagcagactggagcctgaagattttgcagtgtat…
HIV205-Vκ-46	Productive	Immunoglobulin kappa light chain variable region gene of plasmablast from HIV-infected individuals	gnnnnnnnnntacntccactttgcctttctctccacaggtgtccactcccaggtccaactgcacctcggttctatcgattgaattccaccatgggatggtcatgtatcatcctttttctagtagcaactgcaaccggtgtacattctgacatccggatgacccagtctccttccaccctgtctgcgtctgtaggagaaagagtcaccatcacttgccgggccagtcagaatatttataagtggttggcctggtatcagcagaaaccagggaaagcccctaagctcctggtccatgatgcctccagtttgcaaagtggggtcccatcaaggttcagcggcagtggatctggggcagagttcactctcaccatcaacagcctgcagcctgatgactttgca…
HIV205-Vκ-47	Productive	Immunoglobulin kappa light chain variable region gene of plasmablast from HIV-infected individuals	anacatccactttgcctttctctccacaggtgtccactcccaggtccaactgcacctcggttctatcgattgaattccaccatgggatggtcatgtatcatcctttttctaggtagcaactgcaaccggtgtacattcagacatccagttgacccagtctccatcctccctgtctgcgtctgtaggagacagaatcaccatcacttgccgggcaagtcagagcattagcacctatttaaattggtatcaacagagaccggggaaaccccctaaactcctgatctatgctgcatccactttgcaaactggggtcccatcgaggttcagcggcagtggatctgggacagacttcgctctcaccatcaccagtctgcaacctgaagattttgcaacttacta…
HIV205-Vκ-48	Productive	Immunoglobulin kappa light chain variable region gene of plasmablast from HIV-infected individuals	ananntccactttgcctttctctccacaggtgtccactcccaggtccaactgcacctcggttctatcgattgaattccaccatgggatggtcatgtatcatcctttttctagtagcaactgcaaccggtgtacattcggacatcgtgttgacccagtctccagactccctggctgtgtctctgggcgagagggccaccatcaactgcaagtccagccagaatgttttatacagctccaacaataagagctacttaatttggtaccagcagaaaccaggacagcctcctaaggtgctcatttactgggcatctacccgggcatccggggtccctgaccgattcagtggcagcgggtctgggacagatttcactctcaccatcagcagcctgcaggctgaa…
HIV205-Vκ-49	Productive	Immunoglobulin kappa light chain variable region gene of plasmablast from HIV-infected individuals	anacntccactttgcctttctctccacaggtgtccactcccaggtccaactgcacctcggttctatcgattgaattccaccatgggatggtcatgtatcatcctttttctagtagcaactgcaaccggtgtacattctgacatccagatgacccagtctccatcctccctgtctgcatctgtaggagacagagtcaccatcacttgccgggcgagtcagagcattaacgcctttttaaattggtatcagctcaaaccagggaaagcccctaccctcctgatctatgctgcatccagtctgcaaagtggggtcccatcaaggttcagtggctatagatctgggacagatttcactctcaccatcagcagtctggaacctgaagattttgcaacttattat…
HIV205-Vκ-50	Productive	Immunoglobulin kappa light chain variable region gene of plasmablast from HIV-infected individuals	tccnctttgcctttctctccacaggtgtccactcccaggtccaactgcacctcggttctatcgattgaattccaccatgggatggtcatgtatcatcctttttctagtagcaactgcaaccggtgtacattctgacatccagatgacccagtctccatcctccctgtctgcatctgtaggagacagagtcaccatcacttgccgggccagtcagggcgttagcagttatttagcctggtatcagcagaaaccagggaaagcccctaagctcctgatctatgatgcatccactttgcaaagtgacgtcccatcaaggttcagcggcagtggatctggggcagatttcactctcaccatcagcagcctgcagcctgaagattttgcaacttattactgtca…
HIV205-Vκ-51	Productive	Immunoglobulin kappa light chain variable region gene of plasmablast from HIV-infected individuals	atacntccactttgcctttctctccacaggtgtccactcccaggtccaactgcacctcggttctatcgattgaattccaccatgggatggtcatgtatcatcctttttctagtagcaactgcaaccggtgtacattcagacatccagttgacccagtctccctccaccctgtctgcctttataggagacagagtcaccatgacttgccgggccagccagaggattggcacctggctggcctggtatcagcaaaaagcagggacagcccctcgactcctgatctacaaggcctcaattgtggaaacgggggtcccatcgagattcaacgccagcgggtctgggacagaattcactctcaccatcagcagcctgcagcctcatgattgcgcaacttattac…
HIV205-Vκ-52	Productive	Immunoglobulin kappa light chain variable region gene of plasmablast from HIV-infected individuals	acatccactttgcctttctctccacaggtgtccactcccaggtccaactgcacctcggttctatcgattgaattccaccatgggatggtcatgtatcatcctttttctagtagcaactgcaaccggtgtacattcggacatcgtgatgacccagtctccagacaccctgtctttgtctccaggggaaagagccaccctctcctgcagggccagtcagagtgttaccagcgattatttagcctggtaccagcaaaaacctggccaggctcccaggctcctcatctatggtgcctccaccagggccactgacatcccagacaggttcggtggcagtgggtctgggacagacttcactctcaccatcagcagactggaacctgaagattttgcagtgtattt…
HIV205-Vκ-53	Productive	Immunoglobulin kappa light chain variable region gene of plasmablast from HIV-infected individuals	acatccactttgcctttctctccacaggtgtccactcccaggtccaactgcacctcggttctatcgattgaattccaccatgggatggtcatgtatcatcctttttctagtagcaactgcaaccggtgtacattcagaaattgtgttgacacagtctccatccaccctgtctgcgtctccgggggaaagagccaccctctcctgcagggccagtcagagtgttagcagcaacttagcctggtaccagcagaaacctggccaggctcccaggctcctcatctatgatgcatccaccagggccactggtatcccagtcaggttcagtggcagtgggtctgggacagagttcactctcaccatcagcagcctgcagtctgaagattttgcagtttattactg…
HIV205-Vκ-54	Productive	Immunoglobulin kappa light chain variable region gene of plasmablast from HIV-infected individuals	annnnnntccactttgcctttctctccacaggtgtccactcccaggtccaactgcacctcggttctatcgattgaattccaccatgggatggtcatgtatcatcctttttctagtagcaactgcaaccggtgtacattctgacatccagatgacccagtctccctccaccctgtcagcatctgtaggggacagagtcaccatcacttgccgggccagtcagaattttaataggtggttggcctggtatcagcagaaaccagggaaagcccctaaactcctgatctatgatgcctccagtttggaaagtggggtcccatcaaggttcagtggcagtggatctgggacagatttcactctcaccatcagcagcctgcagcctgatgattctgcaacttatt…
HIV205-Vκ-55	Productive	Immunoglobulin kappa light chain variable region gene of plasmablast from HIV-infected individuals	atccactttgcctttctctccacaggtgtccactcccaggtccaactgcacctcggttctatcgattgaattccaccatgggatggtcatgtatcatcctttttctagtagcaactgcaaccggtgtacattcagaaattgtgttgacgcagtctccaggcaccctgtctttgtctccaggggaaagagccaccctctcctgcagggccagtcagactattgccatcaggtacttagcctggtaccagcagaaacctggccaggctcccaggctcctcatctatggtgcatccaacagggccactggcatcccagacaggttcagtggcagtgggtctgggacagacttcactctcaccatcagcagactggagcctgaagacttcgcagtctactact…
HIV205-Vκ-56	Productive	Immunoglobulin kappa light chain variable region gene of plasmablast from HIV-infected individuals	atanntccactttgcctttctctccacaggtgtccactcccaggtccaactgcacctcggttctatcgattgaattccaccatgggatggtcatgtatcatcctttttctagtagcaactgcaaccggtgtacattcagaaattgtgttgacgcagtctccatccaccctgtctgtgtctccaggggaaagagccaccctctcctgcagggccagtcagagtgttggcagcaacttagcctggtaccagcagaaacctggccaggctcccaggctcctcatctatggtgcatccacgagggccactggtatcccagccagggtcagtggcagtgggtctgggacagagttcactctcaccatcagcagcctgcagtctgaagattttgcagtctatcac…
HIV205-Vκ-57	Productive	Immunoglobulin kappa light chain variable region gene of plasmablast from HIV-infected individuals	anntccactttgcctttctctccacaggtgtccactcccaggtccaactgcacctcggttctatcgattgaattccaccatgggatggtcatgtatcatcctttttctagtagcaactgcaaccggtgtacattctgacatccagatgacccagtctccatcctccctgtctgcatctgtaggggacacagtcaccatcacttgccgggcaagtcagatcattaacaatgatttagcctggtatcagcagaaaccagggaaagctcctaacctcttgatctatgatgcctccaatttggaaggtggggtcccgtcaaggttcagcggcagtggatctgggacagatttctctctcaccatcagcagcctgcagcctgacgattttgcaacttattactg…
HIV205-Vκ-58	Productive	Immunoglobulin kappa light chain variable region gene of plasmablast from HIV-infected individuals	annnnnatacatccactttgcctttctctccacaggtgtccactcccaggtccaactgcacctcggttctatcgattgaattccaccatgggatggtcatgtatcatcctttttctagtagcaactgcaaccggttcctgggcccagtctgccctgactcagcctgcctccgtgtctgggtctcctggacagtcgatcaccatctcctgcactggaaccagcagtgacgttggtggttataactatgtctcctggtaccaacagcacccaggcaaagcccccaaactcatgatttatgaggtcagtaatcggccctcaggggtttctaatcgcttctctggctccaagtctggcaacacggcctccctgaccatctctgggctccaggctgaggacgag…
HIV205-Vκ-59	Productive	Immunoglobulin kappa light chain variable region gene of plasmablast from HIV-infected individuals	tacatccnctttgcctttctctccacaggtgtccactcccaggtccaactgcacctcggttctatcgattgaattccaccatgggatggtcatgtatcatcctttttctagtagcaactgcaaccggtgtacattcagaaattgtgttgacacagtctccagccaccctgtctgtgtctccgggggaaagagccaccctctcctgcagggccagtcagagtgttaccagcaacttagcctggtaccagcagaaacctggccaggctcccaggctcctcatctatgatgcatccaccagggccactggtatccctgccaggttcagtggcagtgggtctgggacagagttcactctcaccatcagcagcctgcagtctgaagattttggagtttattact…
HIV205-Vκ-60	Productive	Immunoglobulin kappa light chain variable region gene of plasmablast from HIV-infected individuals	catccactttgcctttctctccacaggtgtccactcccaggtccaactgcacctcggttctatcgattgaattccaccatgggatggtcatgtatcatcctttttctagtagcaactgcaaccggtgtacattcagaaattgtgttgacacagtctccatcttccctgtctgcatctgtgggggacagagtcaccattacttgtcgatcaagtcaggatattggaaatgagttaatttggattcagcagaggacaggggaagcccctaaacgtctgatccacacgacatcgatgttacacactggggtcccatcgagattccgcggcggtggatctgggacagagttcactctcacaatcgacagcctggagcctgaagattttgcaacatatttctgt…
HIV205-Vκ-61	Productive	Immunoglobulin kappa light chain variable region gene of plasmablast from HIV-infected individuals	gnnnnnnanacatccactttgcctttctctccacaggtgtccactcccaggtccaactgcacctcggttctatcgattgaattccaccatggggatggtcatgtatcatcctttttctagtagcaactgcaaccggtgtacattcagaaatagtgatgacgcagtctccatccttcctgtctgcatctgtgggagacagagtcaccatcacttgccgggccagtctgggcattaccacttatgtagcctggtatcagcaaaaaccagggaaagcccctaacctcctgatctatggtgcatccactttgcacagtggggtcccatcaaggttcagcggcagtggatatgggacagcattcactctcacaatcagcagcctgcagcctgaagattttgcaa…
HIV205-Vκ-62	Productive	Immunoglobulin kappa light chain variable region gene of plasmablast from HIV-infected individuals	tanntccactttgcctttctctccacaggtgtccactcccaggtccaactgcacctcggttctatcgattgaattccaccatggggatggtcatgtatcatcctttttctagtagcaactgcaaccggtgtacattctgacatccagatgacccagtctccctcttacgtctctgcctctgtaggggacagagtcaccatcacttgtcgggcgagtcaggatattagtacctggttagcctggtatcatcaacaaccagggcaagcccccagactcctcatctcttctgcatccattttgcaaagtggggtcccatcaaggttcagcggcagtggatcggggacacatttctctctcaccatcaacagcctgcagcctgaagactttgcagcgtacttt…
HIV205-Vκ-63	Productive	Immunoglobulin kappa light chain variable region gene of plasmablast from HIV-infected individuals	antanatccactttgcctttctctccacaggtgtccactcccaggtccaactgcacctcggttctatcgattgaattccaccatgggatggtcatgtatcatcctttttctagtagcaactgcaaccggtgtacattcagaaattgtgttgacacagtctccaggcaccctgtctttgtctccaggggaaagagccaccctctcctgcagggccagtcagagtgtcagcagaagccacttagcctggtaccagcagaaacctggccaggctcccagactcctcatctatggtgcatccagcagggccactggcatcccagacaggttcagtggcagtgggtctgggacagacttcactctcaccatcagcagactggaggctgaagattttgcagtgta…
HIV205-Vκ-64	Productive	Immunoglobulin kappa light chain variable region gene of plasmablast from HIV-infected individuals	cntccactttgcctttctctccacaggtgtccactcccaggtccaactgcacctcggttctatcgattgaattccaccatgggatggtcatgtatcatcctttttctagtagcaactgcaaccggtgtacattcagaaatagtgatgacccagtctccttcctccctgtctgcatctgtaggagatagagtcaccattacttgccgggcaggtcagaccattagcaactatttaaattggtatcagcagaaaccagggaaagcccctaagctcctgatctatgctgcatccagtttgcaaagtggggtcccatcaaggttcagtggcagtggatctgggacagatttcactctcaccatcagtagtctgcagcctgaagattttgcaacttactattgt…
HIV205-Vκ-65	Productive	Immunoglobulin kappa light chain variable region gene of plasmablast from HIV-infected individuals	anacatccactttgcctttctctccacaggtgtccactcccaggtccaactgcacctcggttctatcgattgaattccaccatgggatggtcatgtatcatcctttttctagtagcaactgcaaccggtgtacattctgacatccagatgacccagtctccatcctccctgtctgcatctgtaggagacagagtcagcatgacttgccgggctagtcagagcatcaggacctatttaaattggtatcagcagaagccagggaaagcccctaaactcctgattcattctgcatccagtttgcaaagtggggtcccatcaaggttcagtggcagtgggtctgggacagatttcactctcaccatcagcagtctgcagcctgaagatcttgcaacttactac…
HIV205-Vκ-66	Productive	Immunoglobulin kappa light chain variable region gene of plasmablast from HIV-infected individuals	anatccactttgcctttctctccacaggtgtccactcccaggtccaactgcacctcggttctatcgattgaattccaccatgggatggtcatgtatcatcctttttctagtagcaactgcaaccggtgtacattcagaaattgtgttgacgcagtctccagccaccctgtctgtgtctccaggggagagagccaccctctcctgcagggccagtcagagtgttggcagatacttagcctggtaccaacagaaacctggccaggctcccaggctcctcatctatgatgcatccaacagggccactggcatcccagccaggttcagtggcagtgggtctgggacagacttcactctcaccatcagcagcctagagcctgaagatgctgcggtttattactg…
HIV205-Vκ-67	Productive	Immunoglobulin kappa light chain variable region gene of plasmablast from HIV-infected individuals	gaatacatccactttgcctttctctccacaggtgtccactcccaggtccaactgcacctcggttctatcgattgaattccaccatgggatggtcatgtatcatcctttttctagtagcaactgcaaccggtgtacattctgacatccagttgacccagtctccaggcaccctgtgtttgtctccaggggagagagccaccctctcctgcagggccagtcgggctgtcagcagcaactacttagcctggtaccagcagatacctggccaggctcccaggctcctcatctatggtgcatccagcagggccactggcatcccagacaggttcagtggcagtgggtctgggacagacttcactctcaccatcagcagcctggagcctgaagattttgcagtgt…
HIV205-Vκ-68	Productive	Immunoglobulin kappa light chain variable region gene of plasmablast from HIV-infected individuals	catccactttgcctttctctccacaggtgtccactcccaggtccaactgcacctcggttctatcgattgaattccaccatgggatggtcatgtatcatcctttttctagtagcaactgcaaccggtgtacattctgacatccagatgacccagtctccttccaccctgtctgcatctgtaggagacagagtcaccatcacttgccgagccagtcagagtatttttaggtggttgtcctggtatcaacagaaaccagggaaagcccctaaactcctgatctctgatgcctccactttggaaagtggggtcccatcaaggttcagcggcagtggatctgggacagagttcactctcaccatcagcagcctgcagcctgatgattttgcgacttattactgt…
HIV205-Vκ-69	Productive	Immunoglobulin kappa light chain variable region gene of plasmablast from HIV-infected individuals	ananacatccactttgcctttctctccacaggtgtccactcccaggtccaactgcacctcggttctatcgattgaattccaccatgggatggtcatgtatcatcctttttctagagcaactgcaaccggtgtacattcagaaattgtgttgacacagcctccaggcaccctgtctttgtctccaggggaaagagccaccctctcctgcagggccagtcagagtgttagcagcaacttcttagcctggtaccaacagaaacctggccaggctcccagactcctcatctatcatgcatccagcagggccactggcattccagacaggttcagtggcagtgggtctgggacagacttcacgctcaccatcagtagactggagcctgaagattttgcagtgta…
HIV205-Vκ-70	Productive	Immunoglobulin kappa light chain variable region gene of plasmablast from HIV-infected individuals	annnnnnnnnnnnntnnntccactttgcctttctctccacaggtgtccactcccaggtccaactgcacctcggttctatcgattgaattccaccatgggatggtcatgtatcatcctttttctagtagcaactgcaaccggtgtacattctgacatccagatgacccagtctccaggcaccctgtctttgtctccaggggaaagagccaccctctcctgcagggccagtcagagtgttagcagcagctacttagcctggtaccagcagaaacctggccaggctcccaggctcctcatctatggtgcatccagcagggccactggcatcccagacaggttcagtggcagtgggtctgggacagacttcactctcaccatcagcagactggagcctgaaga…
HIV205-Vκ-71	Productive	Immunoglobulin kappa light chain variable region gene of plasmablast from HIV-infected individuals	gnnnnnnnnntacatccactttgcctttctctccacaggtgtccactcccaggtccaactgcacctcggttctatcgattgaattccaccatgggatggtcatgtatcatcctttttctagtagcaactgcaaccggtgtacattcggacatcgtgatgacccagtctccatcctccctgtctgcctctgtaggagacagagtcaccatcacttgccgggcaagtcagaccattagcagctatttaaattggtatcagctgaaaccaggaaaagcccctaagctcctgatctatagtacatccactttgcaaagtggggtcccatcaaggttcagtggcagtggatcaggcacagatttcactctcaccatcagcagtctgcaacctgcagattttgca…
HIV205-Vκ-72	Productive	Immunoglobulin kappa light chain variable region gene of plasmablast from HIV-infected individuals	annnancntcnnctttgcctttctctccacaggtgtccactcccaggtccaactgcacctcggttctatcgattgaattccaccatgggatggtcatgtatcatcctttttctagtagcaactgcaaccggtgtacattcagaaatagtgatgacgcagtctccactctccctgcccgtcacccctggagagccggcctccatctcctgcaggtctagtcagagcctcctgcatggtagtggatacaactatttggattggtacctgcagaagccagggcagtctccacaggtcctgatctatatgggctctaatcgggcctccggggtccctgacaggttcagtggcagtggatcaggcacagattttacactgaaaatcagcagagtagaggctgag…
HIV205-Vκ-73	Productive	Immunoglobulin kappa light chain variable region gene of plasmablast from HIV-infected individuals	annnnnnnnnnnnntanatccactttgcctttctctccacaggtgtccactcccaggtccaactgcacctcggttctatcgattgaattccactatgggatggtcatgtatcatcctttttctagtagcaactgcaaccggtgtacattctgacatccagatgacccagtctgtgtctccaggggagagagtcaccctctcctgcagggccagtcagagttttagcatcaactcagcctggtaccagcagaaacctggccaggctcccaggctcctcatctatggttcgtccaccagggccactggtatcccagccaggttcagtgccagtgggtctgggacagagttcactctcaccatcagcagcctacagtctgaagattttgcactttattactg…
HIV205-Vκ-74	Productive	Immunoglobulin kappa light chain variable region gene of plasmablast from HIV-infected individuals	tnnnnnnnngntacatccactttgcctttctctccacaggtgtccactcccaggtccaactgcacctcggttctatcgattgaattccaccatgggatggtcatgtatcatcctttttctagtagcaactgcaaccggtgtacattcggacatcgtgatgacccagtctccagacaccctgtctttgtctccaggggaaagagccaccctctcctgcagggccagtcagagtgttagaagcagggacttagcctggtaccagcagaaacctggccaggctcccaggctcctcatctatggtgcatccagcagggccactggcatcccaaacaggttcagtggcagtgggtctgggacggacttcactctcaccatcagcagactggagcctgaagattt…
HIV205-Vκ-75	Productive	Immunoglobulin kappa light chain variable region gene of plasmablast from HIV-infected individuals	annnnngnnnnnnnnnntacatccactttgcctttctctccacaggtgtccactcccaggtccaactgcacctcggttctatcgattgaattccaccatgggatggtcatgtatcatcctttttctagtagcaactgcaaccggtgtacattcagaaattgtgttgacgcagtctccatcctccctgtttgcatctgtaggagacagagtcaccatcacttgccgggcaagtcagggcattaccactgatttagcctggtatcagaagagaccagggaaagctcctgacctcctcatctatgatgcctccagtttggagagtggggtcccattcaggttcagcggcagtggatttgggacagatttcactctcaccatcagcagcctgcagcctgaaga…
HIV205-Vκ-76	Productive	Immunoglobulin kappa light chain variable region gene of plasmablast from HIV-infected individuals	ggnnnnnnnnnnnatccactttgcctttctctccacaggtgtccactcccaggtccaactgcacctcggttctatcgattgccaccatgggatggtcatgtatcatcctttttctagtagcaactgcaaccggtgtacattcggacatcgtgatgacccagtctccagactccctggctgtgtctctgggcgagagggccaccatcaactgcaagtccagccagagtgttttatacaactccaataataagaactacttagcttggtaccagcagagaccaggacagcctcctaaactgctcgttacctgggcatccacccgggaatccggggtccctgaccgattcagtggcagcgggtctgggacagatttcactctcagcatcagcagcctgcagg…
HIV205-Vκ-77	Productive	Immunoglobulin kappa light chain variable region gene of plasmablast from HIV-infected individuals	aaangnnnnnnnnnnnaacatccactttgcctttctctccacaggtgtccactcccaggtccaactgcacctcggttctatcgattgaattccaccatgggatggtcatgtatcatcctttttctagtagcaactgcaaccggtgtacattcagaaattgtgttgacgcagtctccatctgccatgtctgcatctgtaggggacagagtcaccatcacttgtcgggcgagtgaggacattagccattcttcagcctggtttcagcagaaaccagggaaagtccctaagcgcctgatctatgctgcatccactttgcaaagtggggtcccatcaaagttcaacggcagtggatttgggacagatttcactctcaccatcagcagcctgcagcctgaagat…
HIV205-Vκ-78	Productive	Immunoglobulin kappa light chain variable region gene of plasmablast from HIV-infected individuals	annnnnncnnnnnannacatccactttgcctttctctccacaggtgtccactcccaggtccaactgcacctcggttctatcgattgaattccaccatgggatggtcatgtatcatcctttttctagtagcaactgcaaccggtgtacattcagaaattgtgttgacacagtctccagccaccctgtctgtgtctccgggggaaagagccaccctctcctgcagggccagtcagagtgttaccagcaacttagcctggtaccagcagaaacctggccaggctcccaggctcctcatctatgatgcatccaccagggccactggtatccctgccaggttcagtggcagtgggtctgggacagagttcactctcaccatcagcagcctgcagtctgaagatt…
HIV205-Vκ-79	Productive	Immunoglobulin kappa light chain variable region gene of plasmablast from HIV-infected individuals	acatccactttgcctttctctccacaggtgtccactcccaggtccaactgcacctcggttctatcgattgaattccaccatgggatggtcatgtatcatcctttttctagtagcaactgcaaccggtgtacattcagaaattgtgttgacgcagtctccatccaccctgtctgtgtctccaggggaaagagccaccctctcctgcagggccagtcagagtgttggcagcaacttagcctggtaccagcagaaacctggccaggctcccaggctcctcatctatggtgcatccacgagggccactggtatcccagccagggtcagtggcagtgggtctgggacagagttcactctcaccatcagcagcctgcagtctgaagattttgcagtctatcactg…
HIV205-Vκ-80	Productive	Immunoglobulin kappa light chain variable region gene of plasmablast from HIV-infected individuals	cnnnanntacatccactttgcctttctctccacaggtgtccactcccaggtccaactgcacctcggttctatcgattgaattccaccatgggatggtcatgtatcatcctttttctagtagcaactgcaaccggtgtacattcagaaattgtgttgacgcagtctccaggcaccctgtctttgtctccaggggaaagagccaccctctcctgcagggccagtcagactattgccatcaggtacttagcctggtaccagcagaaacctggccaggctcccaggctcctcatctatggtgcatccaacagggccactggcatcccagacaggttcagtggcagtgggtctgggacagacttcactctcaccatcagcagactggagcctgaagacttcgca…
HIV205-Vκ-81	Productive	Immunoglobulin kappa light chain variable region gene of plasmablast from HIV-infected individuals	annnacatccactttgcctttctctccacaggtgtccactcccaggtccaactgcacctcggttctatcgattgaattccaccatgggatggtcatgtatcatcctttttctagtagcaactgcaaccggtgtacattcagaaatagtgatgacgcagtctccctccaccctgtcagcatctgtaggggacagagtcaccatcacttgccgggccagtcagaattttaataggtggttggcctggtatcagcagaaaccagggaaagcccctaaactcctgatctatgatgcctccagtttggaaagtggggtcccatcaaggttcagtggcagtggatctgggacagatttcactctcaccatcagcagcctgcagcctgatgattctgcaacttatt…
HIV205-Vκ-82	Productive	Immunoglobulin kappa light chain variable region gene of plasmablast from HIV-infected individuals	tnnnnanatccactttgcctttctctccacaggtgtccactcccaggtccaactgcacctcggttctatcgattgaattccaccatgggatggtcatgtatcatcctttttctagtagcaactgcaaccggtgtacattcggacatcgtgatgacccagtctccagacaccctgtctttgtctccaggggaaagagccaccctctcctgcagggccagtcagagtgttaccagcgattatttagcctggtaccagcaaaaacctggccaggctcccaggctcctcatctatggtgcctccaccagggccactgacatcccagacaggttcggtggcagtgggtctgggacagacttcactctcaccatcagcagactggaacctgaagattttgcagtg…
HIV205-Vκ-83	Productive	Immunoglobulin kappa light chain variable region gene of plasmablast from HIV-infected individuals	gantacatccactttgcctttctctccacaggtgtccactcccaggtccaactgcacctcggttctatcgattgaattccaccatgggatggtcatgtatcatcctttttctagtagcaactgcaaccggtgtacattcagaaattgtgttgacacagtctccagactccctggctgtgtctctgggcgagagggctaccaccaactgcaagtccagccagagtgttttatacaactccaacaatcggaactacttagcttggtaccagcagagaccaggacagcctcccaagctgctcatttactgggcatctacccgggaatccggggtccctgaccgattcagtggcagcgggtctgggacagatttcactctcaccatcagcggcctgcaggctg…
HIV205-Vκ-84	Productive	Immunoglobulin kappa light chain variable region gene of plasmablast from HIV-infected individuals	gncnnnnnnnnnntccactttgcctttctctccacaggtgtccactcccaggtccaactgcacctcggttctatcgattgaattccaccatgggatggtcatgtatcatcctttttctagtagcaactgcaaccggtgtacattcagaaatagtgatgacgcagtctccaggcaccctgtctttgtctccaggggatagagccaccctctcctgcagggccagtcagagtgttagcggcagctacttagcctggcaccagcacaaacctggccaggctcccaggctcctcatctatggtgcatccagcagggccactggcatcccagacaggttcagtggcagtgggtctgggacagacttcactctcaccatcagcagactggagcctgaagattttg…
HIV205-Vκ-85	Productive	Immunoglobulin kappa light chain variable region gene of plasmablast from HIV-infected individuals	anntacatccactttgcctttctctccacaggtgtccactcccaggtccaactgcacctcggttctatcgattgaattccaccatgggatggtcatgtatcatcctttttctagtagcaactgcaaccggtgtacattcagaaatagtgatgacccagtctccaggcaccctgtctttgtctccaggggaaagagccaccctctcctgcagggccagtcagagtgttagcagcaacttcttagcctggtaccaacagaaacctggccaggctcccagactcctcatctatcatgcatccagcagggccactggcattccagacaggttcagtggcagtgggtctgggacagacttcacgctcaccatcagtagactggagcctgaagattttgcagtgt…
HIV205-Vκ-86	Productive	Immunoglobulin kappa light chain variable region gene of plasmablast from HIV-infected individuals	annnanntccactttgcctttctctccacaggtgtccactcccaggtccaactgcacctcggttctatcgattgaattccaccatgggatggtcatgtatcatcctttttctagtagcaactgcaaccggtgtacattcagaaatagtgatgacgcagtctccgtcctccctgtctgcatctgtaggagacagagtcaccatcacttgccgggcgagtcagggcattagcaattctttagcctggtatcaacagaaaccagggaaagttcctaagctcctgatctatgctgcatccactttgcaatcaggggtcccatctcggttcagtggcagtggatctgggacacatttcactctcaccatcagcagcctgcagcctgaagatgttgcaacttatt…
HIV207-Vκ-1	Productive	Immunoglobulin kappa light chain variable region gene of plasmablast from HIV-infected individuals	anntacatccactttgcctttctctccacaggtgtccactcccaggtccaactgcacctcggttctatcgattgaattccaccatgggatggtcatgtatcatcctttttctagtagcaactgcaaccggtgtacattcggacatcgtgatgacccagtctccatcctccctgtctgcatctgtaggagacagagtcaccatcacttgccgggcgagtcagggcattagcaattctttagcctggtatcagcagaaaccagggaaagcccctaagctcctgctctatgctgcatccagattggaaagtggggtcccatccaggttcagtggcagtggatctgggacggattacactctcaccatcagcagcctgcagcctgaagattttgcaacttatt…
HIV207-Vκ-2	Productive	Immunoglobulin kappa light chain variable region gene of plasmablast from HIV-infected individuals	anntncatccactttgcctttctctccacaggtgtccactcccaggtccaactgcacctcggttctatcgattgaattccaccatgggatggtcatgtatcatcctttttctagtagcaactgcaaccggtgtacattctgacatccagatgacccagtctccagactccctggctgtgtctctgggcgagagggccaccatcaactgcaagtccagccagagtgttttatacaactccaataataagaactacttagcttggtaccagcagaaaccaggacagcctcctaaactgctcgttacctgggcatccacccgggaatccggggtccctgaccgattcagtggcagcgggtctgggacagatttcactctcagcatcagcagcctgcaggctg…
HIV207-Vκ-3	Productive	Immunoglobulin kappa light chain variable region gene of plasmablast from HIV-infected individuals	cnnnnnnnaacatccactttgcctttctctccacaggtgtccactcccaggtccaactgcacctcggttctatcgattgaattccaccatgggatggtcatgtatcatcctttttctagtagcaactgcaaccggtgtacattctgacatccagatgacccagtctccagactccctggctgtgtctctgggcgagagggccaccatcaactgcaagtccagccagagtgttttatacaactccaataataagaactatttagcttggtaccagcagaaaccaggacagcctcctaaactgctcattacctgggcatccacccgggaatccggggtccctgaccgattcagtggcagcgggtctgggacagatttcactctcagcatcagcagcctgca…
HIV207-Vκ-4	Productive	Immunoglobulin kappa light chain variable region gene of plasmablast from HIV-infected individuals	gnncnnnnnnnacatccactttgcctttctctccacaggtgtccactcccaggtccaactgcacctcggttctatcgattgaattccaccatgggatggtcatgtatcatcctttttctagtagcaactgcaaccggtgtacattcggacatcgtgatgacccagtctccaggcaccctgtctttgtctccaggggaaagagtcaccctctcctgcagggccagtcagagtgttagcggcaactacttaggctggtacaagcagaaacctggccagactcccatactcctcatctatggagcaaccagcagggccactggcgtcccagacaggttcagtggcagtgggtctgggacagacttcactctcaccatcagcagactggagcctgaagatttt…
HIV207-Vκ-5	Productive	Immunoglobulin kappa light chain variable region gene of plasmablast from HIV-infected individuals	cntccactttgcctttctctccacaggtgtccactcccaggtccaactgcacctcggttctatcgattgaattccaccatgggatggtcatgtatcatcctttttctagtagcaactgcaaccggtgtacattcagaaatagtgatgacgcagtctccagccaccctgtctgtgtctccaggggaaagagccaccctctcctgcagggccagtcagagtgttggcagcaacttagcctggtaccagcagaaacctggccaggctcccaggctcctcatctatggtgcatccaccagggccactggtatcccagccaggttcagtggcagtgggtctgggacagagttcactctcaccatcagcagcctgcagtctgaagattttgcagtttattactgt…
HIV207-Vκ-6	Productive	Immunoglobulin kappa light chain variable region gene of plasmablast from HIV-infected individuals	anntanntcnactttgcctttctctccacaggtgtccactcccaggtccaactgcacctcggttctatcgattgaattccaccatgggatggtcatgtatcatcctttttctagtagcaactgcaaccggtgtacattcagaaattgtgttgacacagtctccagccaccctgtctgtgtctccaggggaaagagccaccctctcctgcagggccagtcagagtgttagcagcaacttagcctggcaccagcagaaacctggccaggctcccaggctcctcatctatggtgcatccaccagggccactggtatcccagccaggttcagtggcagtgggtctgggacagagttcactctcaccatcagcagcctgcagtctgaagattttgcagtttatt…
HIV207-Vκ-7	Productive	Immunoglobulin kappa light chain variable region gene of plasmablast from HIV-infected individuals	annnnnatccactttgcctttctctccacaggtgtccactcccaggtccaactgcacctcggttctatcgattgaattccaccatgggatggtcatgtatcatcctttttctagtagcaactgcaaccggtgtacattcagacatccagttgacccagtctccagactccctggctgtgtctctgggcgagcgggtcaccatcaactgcaagtccagccagagtgtcttatacagctccaataataagaactacttagcttggtaccagcagaagccaggacagcctcctaagttgctcatttactgggcatctacacgggattccggggtccctgaccgattcactggcagcgggtctgggacagatttcactctcaccatcagcagcctgcaggctg…
HIV207-Vκ-8	Productive	Immunoglobulin kappa light chain variable region gene of plasmablast from HIV-infected individuals	cnnnagntanatccactttgcctttctctccacaggtgtccactcccaggtccaactgcacctcggttctatcgattgaattccaccatgggatggtcatgtatcatcctttttctagtagcaactgcaaccggtgtacattcagaaatagtgatgacgcagtctccgtcctccctgtctgcatctgtaggagacagagtcaccatcacttgccgggcgagtcagggcattagcaattctttagcctggtatcaacagaaaccagggaaagttcctaagctcctgatctatgctgcatccactttgcaatcaggggtcccatctcggttcagtggcagtggatctgggacacatttcactctcaccatcagcagcctgcagcctgaagatgttgcaact…
HIV210-Vκ-1	Productive	Immunoglobulin kappa light chain variable region gene of plasmablast from HIV-infected individuals	gncnnnnnntanatccactttgcctttctctccacaggtgtccactcccaggtccaactgcacctcggttctatcgattgaattccaccatgggatggtcatgtatcatcctttttctagtagcaactgcaaccggtgtacattgtgccatccggatgacccagtctccttccaccctgtctgcatctgtaggagacagagtcaccatcacttgccgggccagtcagagtattagtagctggttggcctggtatcagcagaaaccagggaaagcccctaagctcctgatctataaggcgtctagtttagaaagtggggtcccatcaaggttcagcggcagtggatctgggacagaattcactctcaccatcagcagcctgcagcctgatgattttgcaa…
HIV210-Vκ-2	Productive	Immunoglobulin kappa light chain variable region gene of plasmablast from HIV-infected individuals	tncatccactttgcctttctctccacaggtgtccactcccaggtccaactgcacctcggttctatcgattgaattccaccatgggatggtcatgtatcatcctttttctagtagcaactgcaaccggtgtacattcagaaattgtgttgacgcagtctccaggcaccctgtctttgtctccaggggaaagagccatcctctcctgcagggccagtcagagtattagcagcagtaacttagcctggtaccagcagaaacctggccaggctcccaggctcctcatctatggtgcatccagcagggccgctggcatcccagacaggttcagtggcagtgggtctgggacagatttcactctcaccatcagcagactggagcctgaagattttgcagtgtatt…
HIV210-Vκ-3	Productive	Immunoglobulin kappa light chain variable region gene of plasmablast from HIV-infected individuals	gncnnnannnaacatccactttgcctttctctccacaggtgtccactcccaggtccaactgcacctcggttctatcgattgaattccaccatgggatggtcatgtatcatcctttttctagtagcaactgcaaccggtgtacattcagacatccagttgacccagtctccaggcaccctgtctttgtctccaggggaaagagccaccctctcttgtagggccagtcagagtattcgcagcagctacttagcctggtaccagcagaaacctggccagtctcccagcctcctgatctatggtgcatccaagagggccactggcaccccagacaggttcggtggcagtgggtctgggacagacttcagtctcaccatcagcagactggagcctgaagatttt…
HIV210-Vκ-4	Productive	Immunoglobulin kappa light chain variable region gene of plasmablast from HIV-infected individuals	ananncatccactttgcctttctctccacaggtgtccactcccaggtccaactgcacctcggttctatcgattgaattccaccatgggatggtcatgtatcatcctttttctagtagcaactgcaaccggtgtacattcagacatccagttgacccagtctccatcctccctgtctgcatctgtaggagacagagtcaccatcacttgccgggcaagtcagagcattagtccctatgtaaattggtatcagcagaaaccagggaaagcccctaagctcctgatctatgctgcatccactttgcaaggaggggtcccatcaaggttcagtggcagtggatctgggacagatttcactctcaccaccagcagtctgcaacctgaagattttgcaacttact…
HIV210-Vκ-5	Productive	Immunoglobulin kappa light chain variable region gene of plasmablast from HIV-infected individuals	tanntacatccactttgcctttctctccacaggtgtccactcccaggtccaactgcacctcggttctatcgattgaattccaccatgggatggtcatgtatcatcctttttctagtagcaactgcaaccggtgtacattcggacatcgtgatgacccagtcaccatcctccctggctgcatctgtgggagacagagtcacaatcacttgccgggcaagtcagggcattagcaatgcgttagcctggtatcagcagaagccagggaagtctcctaagttcctgatctatgctgcctccaatttgggaagtggggtcccatccaggttcagcggcagtggatctgggacagatttcaccctcactatcagcagcctgcagcctgacgattttgcaacttat…
HIV210-Vκ-6	Productive	Immunoglobulin kappa light chain variable region gene of plasmablast from HIV-infected individuals	tacatccactttgcctttctctccacaggtgtccactcccaggtccaactgcacctcggttctatcgattgaattccaccatgggatggtcatgtatcatcctttttctagtagcaactgcaaccggtgtacattcagaaattgtgttgacgcagtctccagccaccctgtctgtgtctccaggggaaagagtcaccatcacttgccgggcgagtctgggctttagcaattatctagcctggtatcagcagaaaccagggaaagttcctaagctcctgatctatggtgcatccaatttgcaatcaggggtcccatcgcggttcagtggcagcggagctgggacagatttcactctcaccatcgacagcctgcagcctgaagatgttgcaacttattact…
HIV210-Vκ-7	Productive	Immunoglobulin kappa light chain variable region gene of plasmablast from HIV-infected individuals	tnnntcnactttgcctttctctccacaggtgtccactcccaggtccaactgcacctcggttctatcgattgaattccaccatgggatggtcatgtatcatcctttttctagtagcaactgcaaccggtgtacattcagacatccagttgacccagtctccaggcaccctgtctttgtctccaggggaaagagccaccctctcctgcagggccagtcagagtgttagcagcagctacttagcctggtaccagcagaaacgtggccaggctcccaggctcctcatctatggtgcaaccagcagggccactggcatcccagacaggttcagtggcagtgggtctgggacagacttcactctcaccatcagcagactggagcctgaagattttgcagtgtatt…
HIV210-Vκ-8	Productive	Immunoglobulin kappa light chain variable region gene of plasmablast from HIV-infected individuals	gnntanatccactttgcctttctctccacaggtgtccactcccaggtccaactgcacctcggttctatcgattgaattccaccatgggatggtcatgtatcatcctttttctagtagcaactgcaaccggtgtacattcagaaattgtgttgacacagtctccaggcaccctgcctttgtctccaggggaaggagccaccctctcctgcagggccagtcagagtgttagcagcagctacttagcctggtaccagcagaaacctggccaggctcccaggctcctcatctatggtgcatccagcagggccactggcatcccagacaggttcagtggcagtgggtctgggacagacttcactctcaccatcagcagactggagcctgaagattttgcagtgc…
HIV210-Vκ-9	Productive	Immunoglobulin kappa light chain variable region gene of plasmablast from HIV-infected individuals	aatanatccactttgcctttctctccacaggtgtccactcccaggtccaactgcacctcggttctatcgattgaattccaccatgggatggtcatgtatcatcctttttctagtagcaactgcaaccggtgtacattcagacatccagttgacccagtctccagccaccctgtctgtgtctccaggggaaagagtcaccctctcctgcagggccagtcagagtgttagcaggaacttagcctggtaccagcagaaacctggccaggctcccaggctcctcatctatggtgcatcaaccagggccactggtatcccagccaggttcagtggcagtgggtctgggacagagttcactctcaccatcagcagcctgcagtctgaagatcttgcagtttattc…
HIV210-Vκ-10	Productive	Immunoglobulin kappa light chain variable region gene of plasmablast from HIV-infected individuals	cnnnnnntanntcnactttgcctttctctccacaggtgtccactcccaggtccaactgcacctcggttctatcgattgaattccaccatgggatggtcacgtatcatcctttttctagtagcaactgcaaccggtgtacattcagaaattgtgttgacacagtctccaggcaccctgtctttgtctccaggggaaagagccaccctctcctgcagggccagtcagagtgttagcagcagctacttagcctggtaccagcagaaacctggccaggctcccaggctcctcatctatggtgcatccagcagggccactggcatcccagacaggttcagtggcagtgggtctgggacagacttcactctcaccatcagcagactggagcctgaagattttgca…
HIV210-Vκ-11	Productive	Immunoglobulin kappa light chain variable region gene of plasmablast from HIV-infected individuals	acatccactttgcctttctctccacaggtgtccactcccaggtccaactgcacctcggttctatcgattgaattccaccatgggatggtcatgtatcatcctttttctagtagcaactgcaaccggtgtacattctgacatccagatgacccagtctccagccaccctgtctttgtctccaggggaaagagccaccctctcctgcagggccagtcagagtgttagcggctacttagcctggtaccaacagagacctggccaggctcccaggctcctcatctatgatgcctccaacagggccactggcatcccagccaggttcactgccagtgggtctgggacagacttcactcccaccatcagcaacctagagcctgaagactttgcagtttattactg…
HIV210-Vκ-12	Productive	Immunoglobulin kappa light chain variable region gene of plasmablast from HIV-infected individuals	cnntanntacatccactttgcctttctctccacaggtgtccactcccaggtccaactgcacctcggttctatcgattgaattccaccatgggatggtcatgtatcatcctttttctagtagcaactgcaaccggtgtacattcagaaattgtgttgacgcagtctccagactccctggctgtgtctctgggcgagcgggtcaccatcaactgcaagtccagccagagtgtcttatacagctccaataataagaactacttagcttggtaccagcagaagccaggacagcctcctaagttgctcatttactgggcatctacacgggattccggggtccctgaccgattcactggcagcgggtctgggacagatttcactctcaccatcagcagcctgcag…
HIV210-Vκ-13	Productive	Immunoglobulin kappa light chain variable region gene of plasmablast from HIV-infected individuals	cnnnnnntacatccactttgcctttctctccacaggtgtccactcccaggtccaactgcacctcggttctatcgattgaattccaccatgggatggtcatgtatcatcctttttctagtagcaactgcaaccggtgtacattcagaaattgtgttgactcagtctccgtcctccctgtctgcatctgtaggagacagagtcaccatcacttgccgggcgagtcagggcattagcaattctttagcctggtatcaacagaaaccagggaaagttcctaagctcctgatctatgctgcatccactttgcaatcaggggtcccatctcggttcagtggcagtggatctgggacacatttcactctcaccatcagcagcctgcagcctgaagatgttgcaact…
HIV210-Vκ-14	Productive	Immunoglobulin kappa light chain variable region gene of plasmablast from HIV-infected individuals	gnnnnnanntacatccactttgcctttctctccacaggtgtccactcccaggtccaactgcacctcggttctatcgattgaattccaccatgggatggtcatgtatcatcctttttctagtagcaactgtaaccggtgtacatggggatattgtgatgactcagtctccaggcaccctgtctttgtctccaggggaaagagccaccctctcctgcagggccagtcagagtgttagcagcagctacttagcctggtaccagcagaaacctggccaggctcccaggctcctcatctatggtgcatccagcagggccactggcatcccagacaggtccagtggcagtgggtctgggacagacttcactctcaccatcagcagactggagcctgaagattttg…
HIV210-Vκ-15	Productive	Immunoglobulin kappa light chain variable region gene of plasmablast from HIV-infected individuals	tnngantanntccactttgcctttctctccacaggtgtccactcccaggtccaactgcacctcggttctatcgattgaattccaccatgggatggtcatgtatcatcctttttctagtagcaactgcaaccggtgtacattctgacatccagatgacccagtctccagccaccctgtctgtgtctccaggggaaggggccaccctctcctgcagggccagtcagagtgttaccagcaacttagcctggtaccagcagacacctggccaggctcccaggctcctcatctatgctgcgtccaccagggccactggtatcccagccaggttcagtggcagtgggtctgggacagagttcactctcaccatcagcagcctgcagtctgaagattttgcagttt…
HIV210-Vκ-16	Productive	Immunoglobulin kappa light chain variable region gene of plasmablast from HIV-infected individuals	gnnnnnnngannnatccactttgcctttctctccacaggtgtccactcccaggtccaactgcacctcggttctatcgattgaattccaccatgggatggtcatgtatcatcctttttctagtagcaactgcaaccggtgtacattcagaaatagtgatgacgcagtctccagactccctggctgtgtctctgggcgagagggccaccatcaactgcaagtccagccagagtgttttatacagctccaacaataagaactacttagcttggtaccagcagaaaccaggacagcctcctaagctgctcatttactgggcatttacccgggaatccggggtccctgaccgattcagtggcagcgggtctgggacagatttcactctcaccatcagcagcctg…
HIV210-Vκ-17	Productive	Immunoglobulin kappa light chain variable region gene of plasmablast from HIV-infected individuals	annnacatccactttgcctttctctccacaggtgtccactcccaggtccaactgcacctcggttctatcgattgaattccaccatgggatggtcatgtatcatcctttttctagtagcaactgcaaccggtgtacattcggacatcgtgatgacccagtctccatcctccctgtctgcttctgtaggagacagagtcaccatctcgtgccgggcaagccagggcattagcagtgctttagcctggtatcagcagaaaccagggcaacctcctaaactcctgatctatgatgcctccactttggagagtggggtcccatcaaggttcagcggcagtggatctggaacagatttcactctctccatcagcagcctgcagcctgaagattttggaacttatt…
HIV210-Vκ-18	Productive	Immunoglobulin kappa light chain variable region gene of plasmablast from HIV-infected individuals	anntnnatccactttgcctttctctccacaggtgtccactcccaggtccaactgcacctcggttctatcgattgaattccaccatgggatggccatgtatcatcctttttctagtagcaactgcaaccggtgtacattcagaaatagtgatgacgcagtctccttctaccctgtctgcatctgtaggagacagagtcaccatcacttgccgggccagtcagagtattagtagctggttggcctggtatcagcagaaaccagggaaagcccctaagctcctgatctataaggcgtctagtttagaaagtggggtcccatcaaggttcagcggcagtggatctgggacagaattcactctcaccatcagcagcctgcagcctgatgattttgcaacttatt…
HIV210-Vκ-19	Productive	Immunoglobulin kappa light chain variable region gene of plasmablast from HIV-infected individuals	cnnnnnnnanatccactttgcctttctctccacaggtgtccactcccaggtccaactgcacctcggttctatcgattgaattccaccatgggatggtcatgtatcatcctttttctagtagcaactgcaaccggtgtacattcagaaatagtgatgacgcagtctccatcctccctgtctgcatctgtaggagacagagtcaccatcacttgccaggcgagtcaggacattagcaactatttaagttggtttcagcagaaaccagggaaagcccctaaactcctgatctaccgtgcatccaatttggaaacaggcgtcccatcaaggttcagtggaagtggatctgggacagattttactttcaccatcagcagcctgcagcctgaagatattgcgaca…
HIV210-Vκ-20	Productive	Immunoglobulin kappa light chain variable region gene of plasmablast from HIV-infected individuals	gnnnnnnnnnnacatccactttgcctttctctccacaggtgtccactcccaggtccaactgcacctcggttctatcgattgaattccaccatgggatggtcatgtatcatcctttttctagtagcaactgcaaccggtgtacattcagaaatagtgatgacgcagtctccagactccctgtctgtgtctctgggcgagagggccaccatcaactgcaagtccacccagagtgttttatacagctccaccaataagaactacttggcctggtaccagcagaaaccagggcagcctcctaagctgctcatttactgggcatctacccgggaatccggggtccctgaccgattcagtggcagcgggtctgggacagatttcactctcaccatcaacagcctg…
HIV210-Vκ-21	Productive	Immunoglobulin kappa light chain variable region gene of plasmablast from HIV-infected individuals	annnacatccactttgcctttctctccacaggtgtccactcccaggtccaactgcacctcggttctatcgattgaattccaccatgggatggtcatgtatcatcctttttctagtagcaactgcaaccggtgtacattctgacatccagatgacccagtctccagactccctggctgtgtctctgggcgagagggccaccatcaactgcaagtccagccagagtgttttatacaactccaataataagaactacttagcttggtaccagcagaagccaggacagcctcctaaactgctcattacctgggcatccacccgggaatccggggtccctgaccgattcagtggcagcgggtctgggacagatttcactctcagcatccgcagcctgcaggctg…
HIV210-Vκ-22	Productive	Immunoglobulin kappa light chain variable region gene of plasmablast from HIV-infected individuals	tccactttgcctttctctccacaggtgtccactcccaggtccaactgcacctcggttctatcgattgaattccaccatgggatggtcatgtatcatcctttttctagtagcaactgcaaccggtgtacattcggacatcgtgatgacccagtctccaggcaccctgtctttgtctccaggggaaagagccaccctctcctgcagggccagtcagagtgtgagcagcaacttcttagcctggtaccagcagaaacctggccaggctcccaggctcctcatctatggtgcgtccaccagggccactggcatccctgacaggttcagtggcagtgggcctgggacagacttcactctcaccatcaggagactggagcctgaagattttgcagtatatcactg…
HIV210-Vκ-23	Productive	Immunoglobulin kappa light chain variable region gene of plasmablast from HIV-infected individuals	tnnatccactttgcctttctctccacaggtgtccactcccaggtccaactgcacctcggttctatcgattgaattccaccatgggatggtcatgtatcatcctttttctagtagcaactgcaaccggtgtacattcagaaatagtgatgacgcagtctccaggcaccctgtctttgtctccaggggaaagagccaccctctcctgcagggccagtcagagtattagcagcagctacttagcctggtaccagcagaaacgtggccaggctcccaggctcctcatctatggtgcaaccagcagggccactggcatcccagacaggttcagtggcagtgggtctgggacagacttcactctcaccatcagcagactggagcctggagattttgcagtgtatt…
HIV210-Vκ-24	Productive	Immunoglobulin kappa light chain variable region gene of plasmablast from HIV-infected individuals	anntanntccactttgcctttctctccacaggtgtccactcccaggtccaactgcacctcggttctatcgattgaattccaccatgggatggtcatgtatcatcctttttctagtagcaactgcaaccggtgtacattcagaaattgtgttgacgcagtctccatcctccctgtctgcatctgttggagacagagtcaccatcacttgccgggcaagtcagagcattagcaactatttaaattggtatcaacagaaaccagggaaagcccctaagctcctgatctatgctgcatccaggttgcaaagtggggtcccatcaaggttcagtggcagtggatctgggacagatttcactctcaccatcagcagtctgcaacctgaagattttgcaacttact…
HIV210-Vκ-25	Productive	Immunoglobulin kappa light chain variable region gene of plasmablast from HIV-infected individuals	annnnnatccactttgcctttctctccacaggtgtccactcccaggtccaactgcacctcggttctatcgattgaattccaccatgggatggtcatgtatcatcctttttctagtagcaactgcaaccggtgtacattcagacatccagttgacccagtctccttccaccctgtctgcatctgtaggagacagagtcaccatcacttgccgggccagtcagagtgttagtagttggctggcctggtatcagcagaaaccagggaaagcccctaaactcctgatctataaggcgtctagtttagaaagtggggtcccatccaggttcagcggcagtggctctgggacagatttcactctcaccatcagcagcctgcagcctgatgattttgcgacctatt…
HIV210-Vκ-26	Productive	Immunoglobulin kappa light chain variable region gene of plasmablast from HIV-infected individuals	anntacatccactttgcctttctctccacaggtgtccactcccaggtccaactgcacctcggttctatcgattgaattccacccatgggatggtcatgtatcatcctttttctagtagcaactgcaaccggtgtacattcagacatccagttgacccagtctccttccaccctgtctgcatctgtaggagacagagtcaccatcacttgccgggccagtcagagtattagtagctggttggcctggtatcagcagaaaccagggaaagcccctaagctcctgatctataaggcgtctggtttagaaagtggggtcccatcaagattcagcggcagtggatctgggacagatttcactctcaccatcagcagcctgcagcctgatgattttgcaacttat…
HIV210-Vκ-27	Productive	Immunoglobulin kappa light chain variable region gene of plasmablast from HIV-infected individuals	tacatccactttgcctttctctccacaggtgtccactcccaggtccaactgcacctcggttctatcgattgaattccaccatgggatggtcatgtatcatcctttttctagtagcaactgcaaccggtgtacattctgacatccagatgacccagtctccagactccctggctgtgtctctgggcgagagggccaccatcaactgcaagtccagccagagtgttttatacagctccaacaataagaactacttagcttggtaccagcagaaaccaggacagcctcctaagctgctcatttactgggcatctacccgggaatccggggtccctgaccgattcagtggcagcgggtctgggacagatttcactctcaccatcagcagcctgcaggctgaag…
HIV210-Vκ-28	Productive	Immunoglobulin kappa light chain variable region gene of plasmablast from HIV-infected individuals	annnnanntccactttgcctttctctccacaggtgtccactcccaggtccaactgcacctcggttctatcgattgaattccaccatgggatggtcatgtatcatcctttttctagtagcaactgcaaccggtgtacattcggacatcgtgatgacccagtctccatcctccctgtctgcatctgtaggagacagagtcaccatcacttgccgggcgagtcagggcattagggattatttagcctggtatcagcagaaaccagggaaagttcccaagctcctgatctatgctgcatccactttgcaatcaggggtcccatctcggttcagtgccagtggatctgggacagatttcactctcaccatcagcagcctgcagcctgaagatgttgcaacttat…
HIV6-Vκ-27	Unproductive	Nonfunctional Immunoglobulin kappa light chain variable region gene of plasmablast from HIV-infected individuals	cnnnnnnnnnatcnactttgcctttctctccacaggtgtccactcccaggtccaactgcacctcggttctatcgattgaattccaccatgggatggtcatgtatcatcctttttctagtagcaactgcaaccggtgtacattctgacatccagatgacccagtctccagccaccctgtctttgtctccaggggaaagagccaccctctcctgcagggccagtcagagtgttagcagctacttagcctggtaccaacaaaaagctggccaggctcccagcctcctcatctatgatgtatccaccagggccactggcatcccagccaggttcagtggcagtgggtctgagacagacttcactctcaccatcagcagcctagagcctgaagattttgcagtt…
HIV6-Vκ-28	Unproductive	Nonfunctional Immunoglobulin kappa light chain variable region gene of plasmablast from HIV-infected individuals	anaatanntcnactttgcctttctctccacaggtgtccactcccaggtccaactgcacctcggttctatcgattgaattcactctcaccatcagcagcctgcagcctgatgatgttgcaacttattactgccaacaatacaatagttattcttcgtatacttttggctgtggtgacacgactggaaatcaaacgtacgctcgagtgtacaccggttgcagttgctactagaaaaaggatgatacatgaccatcccatggtggaattcactctcaccatcagcagcctgcagcctgatgatgttgcaacttattactgccaacaatacaatagttattcttcgtatacttttggcggggggaccaaggtggaaatcaaacgtacggtggctgcaccatct…
HIV6-Vκ-29	Unproductive	Nonfunctional Immunoglobulin kappa light chain variable region gene of plasmablast from HIV-infected individuals	gnnnnnangggtggnnttttcaccacnnagcatnactacnnntnaananangntnnttngncttnagnggtnnntaggcgagttnnnnnttcnnannnaactacangncatnngntgngntganttngttccagatccgncnnacctagntagtttnnngnagnnngtcaaggccgagtgngagncagcgtaaatactgnncatncgnggatgagtngntncnagngnttgntnaaccacagcatanaacgagagtaaaaagggcgnnnntgnggacnctagnntgntgtgcattatgtgaagcgcatnntataagcaataagcaagncgggcnagggcggccaagcatctaacanttttntnngttnngttctntgtgacgtcgagctcaggacnnna…
HIV6-Vκ-30	Unproductive	Nonfunctional Immunoglobulin kappa light chain variable region gene of plasmablast from HIV-infected individuals	cnntanntanntccactttgcctttctctccacaggtgtccactcccaggtccaactgcacctcggttctatcgattgaattccaccatgggatggtcatgtatcatcctttttctagtagcaactgcaaccggtgtacattcagaaattgtgttgacgcagtctccaaccgccctgcattgggccctccggaagacccactctccatcctgcctgtctgtgtctactggggaaagcgccaccctctgctgccaggccagtcctactgttgatcccatgctactctggtaccatgccaatcctggccaggctcccatcctcctcatctatggtgcctctacctctggcacagatatcacacccaccatcagtggcctggggtctgggacagagttcact…
HIV6-Vκ-31	Unproductive	Nonfunctional Immunoglobulin kappa light chain variable region gene of plasmablast from HIV-infected individuals	tgtcnanatntacntctnggtagcttaggantannncaccntanngacactcntcagcagatgttcgttcnnctcagtangtacctaatcgaggtcctctttcagaggntatttcaggccatggttctgcgccgaattattcccgatccagacatgntaagatncattgatgagtttggacagaccacaactagaatgcagtgaaaaaaatgctttatttgtgaaatatgtgatgctattgctttatttgtaaccattataagctgcaataaacaagttgggccatggcggccaagcttctaacactctcccctgttgaagctctttgtgacgggcgagctcaggccctgatgggtgacttcgcaggcgtagactttgtgtttctcgtagtctgctttg…
HIV6-Vκ-32	Unproductive	Nonfunctional Immunoglobulin kappa light chain variable region gene of plasmablast from HIV-infected individuals	cnnnnnnnnnntccactttgcctttctctccacaggtgtccactcccaggtccaactgcacctcggttctatcgattgaattccacctgggaagggtctggtttcttcttttttcaataaccaccggcacccggggtactttcgaacttccaattaacccatcctccatcctcccggtcggcttctgtaggaaacaaacccccctccacttgccgggcgagtcaagttattaaaaattttttatcctgtgatccccacataccactgaaagttcccccactcctgatctatggtgcatcccctttacgctcagtggtctcccctacaggttctggcagtgggtcntgggagatttcactctcaccatcagcagcctgggagcctgaatgttgcaagtnn…
HIV6-Vκ-33	Unproductive	Nonfunctional Immunoglobulin kappa light chain variable region gene of plasmablast from HIV-infected individuals	acatccactttgcctttctctccacaggtgtccactcccaggtccaactgcacctcggttctatcgattgaattccaccatgggatggtcatgtatcatcctttttctagtagcaactgcaaccggtgtacattcagacatcgtgttgacccagtctccatcctccctgtctgtgtctgcaggggaaagagccaccctctcttgcagggccngtcttcatattagcagttcttacttaggctgtcaccagagacaacctggcccccctcccctcctcctcatctatggtgcatcgttgcaggccgctggcatccccaacaggttcgnggtggatcgtctgggaattacttccctctcaccatcanngactggagcctgatgattttgcttattattact…
HIV202-Vκ-31	Unproductive	Nonfunctional Immunoglobulin kappa light chain variable region gene of plasmablast from HIV-infected individuals	tacatccactttgcctttctctccacaggtgtccactcccaggtccaactgcacctcggttctatcgattgaattccaccatgggatggtcatgtatcatcctttttctagtagcaactgcaaccggtgtacattcagaaattgtgttgacacagtctccttccaccctgtctgcatctgtaggagacagagtcaccatcacttgccgggccagtcagagtatttttaggtggttgtcctggtatcaacagtaaccagggaaagcccctaaactcctgatctctgatgcctccactttggaaagtggggtcccatcaaggttcagcggcagtggatctgggacagagttcactctcaccatcagcagcctgcagcctgatgattttgcgacttattact…
HIV202-Vκ-32	Unproductive	Nonfunctional Immunoglobulin kappa light chain variable region gene of plasmablast from HIV-infected individuals	gnnnnnnnnnanntccactttgcctttctctccacaggtgtccactcccaggtccaactgcacctcggttctatcgattgaattccaccatgggatggtcatgtatcatcctttttctagtagcaactgcaaccggtgtacattcggacatcgtgatgacccagtctccggccaccctgtctttgtctccaggggaaagagccgccctctcctgcagggccagtcagagtattagcaactacttagcctggtaccaacagaagcctggccagcctcccaggctcctcatctgtgatgcatacaacagggccactggcatcccagccaggttaagtggcagtgggtctgggacagacttctctctcaccatcagcagcctggagcctgaagattctgcag…
HIV205-Vκ-87	Unproductive	Nonfunctional Immunoglobulin kappa light chain variable region gene of plasmablast from HIV-infected individuals	tccactttgcctttctctccacaggtgtccactcccaggtccaactgcacctcggttctatcgattgaattccaccatgggatggtcatgtatcatcctttttctagtagcaactgcaaccggtgtacattcggacatcgtgatgacccagtctgtgtctccagtggagagagtccccctctcctgagcggccatctccagttttagcatccacacttcctggtaccacttaaaacgtgaccaggctcccaggctcctcatccatggttcccccaccaagggcactggtatcccagccactggcattgccactgggtctgggacagagttcactcgcaccaacttcactctaccctctgaagattttgcacttgattactgtgaactttactatagctg…
HIV205-Vκ-88	Unproductive	Nonfunctional Immunoglobulin kappa light chain variable region gene of plasmablast from HIV-infected individuals	anntccactttgcctttctctccacaggtgtccactcccaggtccaactgcacctcggttctatcgattgaattccaccatgggatggtcatgtatcatcctttttctagtagcaactgcaaccggtgtacattcagaaatagtgatgacgcagtctccagccactctatctttgtctccaggggaaagagccaccctctcctgcagggccagtcagagtattaacacctacttagcctggtaccaacagaaacctggccaggctcccaggctcctcatctatgatgcattcaatagggcccctggcatcccagccaggttcagtggcagtgggtctgggacagacttcactctcaccatcagcagcctgcagtctgaagattctgcagtttattactg…
HIV205-Vκ-89	Unproductive	Nonfunctional Immunoglobulin kappa light chain variable region gene of plasmablast from HIV-infected individuals	anacatccactttgcctttctctccacaggtgtccactcccaggtccaactgcacctcggttctatcgattgaattccaccatgggatggtcatgtatcatcctttttctagtagcaactgcaaccggtgtacattcagaaattgtgttgacgcagtctcctgccaccctgtctctgtctccaggggaaagagccaccctctcctgcagggccagtcaggatgttagcagcaacttagcctggtatcagcagaaaattggccaggctcccaggctcctcctctatggtgcatccaccagggccaccggtgtcccagccaggttcagtggcagtgggtctgggacagaattcactctcaccatcaccagcctgcagtctgacgattttgcagtttattac…
HIV205-Vκ-90	Unproductive	Nonfunctional Immunoglobulin kappa light chain variable region gene of plasmablast from HIV-infected individuals	tannntacatccactttgcctttctctccacaggtgtccactcccaggtccaactgcacctcggttctatcgattgaattccaccatgggatggtcatgtatcatcctttttctagtagcaactgcaaccggtgtacattcagaaatagtgatgacgcagtctccatcctccctctctgcatctgtcggagacagagtcaccatcacttgccgggcaagtcagggcatcagaaatgatttaggctggtatcagcagaaaccaggcaaagcccctcagcgcctaatctatggtgcatccactttgcaaagtggggtcccatcaaggttcagcggcagtggatctgggacagaattcactctcacaatcagcagcctacagcctgaagattttgcaactta…
HIV205-Vκ-91	Unproductive	Nonfunctional Immunoglobulin kappa light chain variable region gene of plasmablast from HIV-infected individuals	acatccactttgcctttctctccacaggtgtccactcccaggtccaactgcacctcggttctatcgattgaattccaccatgggatggtcatgtatcatcctttttctagtagcaactgcaaccggtgtacattctgacatccagatgacccagtctccatcctccctgtctgcatctgtaggagacagagtcaccatcacttgccgggcaagtcagagcattagcagctatttaaattggtatcagcagaaacagggaaagcccctaacctcctaatctatggtgcgtccaatttacaaagcggggtcccatcaacgtttagtggcagtggatctgggacagaattcactctcaccatcaacaatctgcaacccgaagattttgcaatttactactgt…
HIV205-Vκ-92	Unproductive	Nonfunctional Immunoglobulin kappa light chain variable region gene of plasmablast from HIV-infected individuals	anatcnactttgcctttctctccacaggtgtccactcccaggtccaactgcacctcggttctatcgattgaattccaccatgggatggtcatgtatcatcctttttctagtagcaactgcaaccggtgtacattcagaaattgtgttgacgcagtctccactctctctgtccgtcacccctggacagccggcctccatctcctgcaagtctagtcagagcctcctgcatagtgatggaaagacctatttgtgttggtacctgcagaagccaggccagcctccacagctcctgatctatgaagtttccaaccggttctctggggtgccagataggttcagtggcagcgggtcagggacagatttcacactgaaaatcagccgggtggaggctgaggatgt…
HIV205-Vκ-93	Unproductive	Nonfunctional Immunoglobulin kappa light chain variable region gene of plasmablast from HIV-infected individuals	anntacatcnactttgcctttctctccacaggtgtccactcccaggtccaactgcacctcggttctatcgattgaattccaccatgggatggtcatgtatcatcctttttctagtagcaactgcaaccggtgtacattctgacatccagatgacccagtctccagccaccctgtctttgtctccaggggaaagagccaccctctcctgcagggccagtcagagtgttagcagctacttagcctggtaccaacagaaacctggccaggctcccaggctcctcatctatgatgcatccaacagggccactggcatcccagccaggttcagtggcagtgggtctgggacagacttcactctcaccatcagcagcctagagcctgaagattttgcagtttatt…
HIV205-Vκ-94	Unproductive	Nonfunctional Immunoglobulin kappa light chain variable region gene of plasmablast from HIV-infected individuals	tacntccactttgcctttctctccacaggtgtccactcccaggtccaactgcacctcggttctatcgattgaattccaccatgggatggtcatgtatcatcctttttctagtagcaactgcaaccggtgtacattcggacatcgtgatgacccagtctccggccaccctgtctttgtctccaggggaaagagccgccctctcctgcagggccagtcagagtattagcaactacttagcctggtaccaacagaagcctggccagcctcccaggctcctcatctgtgatgcatacaacagggccactggcatcccagccaggttaagtggcagtgggtctgggacagacttctctctcaccatcagcagcctggagcctgaagattctgcagtttattact…
HIV205-Vκ-95	Unproductive	Nonfunctional Immunoglobulin kappa light chain variable region gene of plasmablast from HIV-infected individuals	annnnnnnnnnnnacntccactttgcctttctctccacaggtgtccactcccaggtccaactgcacctcggttctatcgattgaattccaccatgggatggtcatgtatcatcctttttctagtagcaactgcaaccggtgtacattctgacatccagatgacccagtctccatcctccctgtctgcatctgtaggagacagagtcaccatcacttgccgggcaagtcagagcattagcagctatttaaattggtatcagcagaaacagggaaagcccctaacctcctaatctatggtgcgtccaatttacaaagcggggtcccatcaacgtttagtggcagtggatctgggacagaattcactctcaccatcaacaatctgcaacccgaagattttgc…
HIV205-Vκ-96	Unproductive	Nonfunctional Immunoglobulin kappa light chain variable region gene of plasmablast from HIV-infected individuals	tccactttgcctttctctccacaggtgtccactcccaggtccaactgcacctcggttctatcgattgaattccaccatgggatggtcatgtatcatcctttttctagtagcaactgcaaccggtgtacattcagaaattgtgttgacgcagtctccaggcaccctgtctttgcctccaggggaaagtgccaccctctcctgcagggccagtcagagtgttagcggcgggaccttagcctggtaccagcagaaacctggccagcctcccaggctcctcatctatggtgcatccagcagggccactggcatcccagacaggttcagtggcagtggtntgggacaggcttcagtctcaccatcagcagactgaagcctgaagattttgcagtgtattactgt…
HIV205-Vκ-97	Unproductive	Nonfunctional Immunoglobulin kappa light chain variable region gene of plasmablast from HIV-infected individuals	anntccactttgcctttctctccacaggtgtccactcccaggtccaactgcacctcggttctatcgattgaattccaccatgggatggtcatgtatcatcctttttctagtagcaactgcaaccggtgtacattcagaaatagtgatgacgcagtctccatcctccctctctgcatctgtcggagacagagtcaccatcacttgccgggcaagtcagggcatcagaaatgatttaggctggtatcagcagaaaccaggcaaagcccctcagcgcctaatctatggtgcatccactttgcaaagtggggtcccatcaaggttcagcggcagtggatctgggacagaattcactctcacaatcagcagcctacagcctgaagattttgcaacttattactg…
HIV6-Vλ-1	Productive	Immunoglobulin lambda light chain variable region gene of plasmablast from HIV-infected individuals	annnnnnnnnatanntccactttgcctttctctccacaggtgtccactcccaggtccaactgcacctcggttctatcgattgaattccaccatgggatggtcatgtatcatcctttttctagtagcaactgcaaccggttcctgggcccagtctgtgctgactcagccaccctcagtgtccgtgtccccaggacagacagccagcatcacctgctctggagataaattgggggataaatatgcttgctggtatcagcagaagccaggccagtcccctgtgctggtcatctatcaagatagcaagcggccctcagggatccctgagcgattctctggctccaactctgggaacacagccactctgaccatcagcgggacccaggctatggatgaggctga…
HIV6-Vλ-2	Productive	Immunoglobulin lambda light chain variable region gene of plasmablast from HIV-infected individuals	tacntccactttgcctttctctccacaggtgtccactcccaggtccaactgcacctcggttctatcgattgaattccaccatgggatggtcatgtatcatcctttttctagtagcaactgcaaccggttcctgggcccagtctgtgctgacgcagcctccctccgcgtccgggtctcctggacagtcagtcaccatctcctgcactggaaccagcagtgacgttggtggttataactatgtctcctggtaccaacaacacccaggcaaagcccccaaactcatgatttatgaggtcactgagcggccctcaggggtctctgatcgcttctctggctccaagtctggcaacacggcctccctgaccgtctctgggctccaggctgaggatgaggctgaat…
HIV6-Vλ-3	Productive	Immunoglobulin lambda light chain variable region gene of plasmablast from HIV-infected individuals	tacatccactttgcctttctctccacaggtgtccactcccaggtccaactgcacctcggttctatcgattgaattccaccatgggatggtcatgtatcatcctttttctagtagcaactgcaaccggttcctgggcccagtctgtgctgacgcagccaccctcagtgtccgtgtccccaggacagacagccagcatcacctgctctggagataaattgggggatagatatgcttgctggtatcagcagaagccaggccagtcccctgtgctggtcatctatcaagatagcaagcggccctcagggatccctgagcgattctctggctccaactccgggaacacagccactctgaccatcagcgggacccaggctatggatgaggctgactattactgtc…
HIV6-Vλ-4	Productive	Immunoglobulin lambda light chain variable region gene of plasmablast from HIV-infected individuals	cnnnanntacntcnactttgcctttctctccacaggtgtccactcccaggtccaactgcacctcggttctatcgattgaattccaccatgggatggtcatgtatcatcctttttctagtagcaactgcaaccggttcctgggcccagtctgccctgactcagcctgcctccgtgtctgggtctcctggacagtcgatcaccatctcctgcactggaaccaacaatgatgttggtacttataactttgtctcctggtatcaacagcacccaggcagagcccccaaactcttgatttatgatgtcaataagcggccctcaggggtttctgatcgcttctctggctccaagtctggcaacacggcctccctgacaatctctgggctccaggctgaggacgag…
HIV6-Vλ-5	Productive	Immunoglobulin lambda light chain variable region gene of plasmablast from HIV-infected individuals	tgnnnnnnnnntacntcnnctttgcctttctctccacaggtgtccactcccaggtccaactgcacctcggttctatcgattgaattccaccatgggatggtcatgtatcatcctttttctagtagcaactgcaaccggttcctgggcccagtctgtgctgactcagccaccctcagtgtcagtggccccaggaaagacggccaggattacctgtgggggagacaaaattggagataaaagtgtgcactggtaccagcagaagccaggccaggcccctgtgctggtcgtctatgatgatagcgaccggccctcagagatccctgagcgattctctggctccaactctaggaacacggccaccctgaccatcagcagggtcgaagccggggatgaggccga…
HIV6-Vλ-6	Productive	Immunoglobulin lambda light chain variable region gene of plasmablast from HIV-infected individuals	tnnnnnnnanntacatcnactttgcctttctctccacaggtgtccactcccaggtccaacngcacctcggttctatcgattgaattccaccatgggatggtcatgtatcatcctttttctagtagcaactgcaaccggttcctgggccaattttatgctgactcagcctccctccgcgtccgggtctcctggacagtcagtcaccatctcctgcactggaaccagcagtgacgttggtggttataactatgtctcctggtaccaacaacacccaggcaaagcccccaaactcatgatttatgaggtcactaagcggccctcaggggtctctgatcgcttctctggctccaagtctggcaacacggcctccctgaccgtctctgggctccaggctgagga…
HIV6-Vλ-7	Productive	Immunoglobulin lambda light chain variable region gene of plasmablast from HIV-infected individuals	tnnncnnnnnntacntccactttgcctttctctccacaggtgtccactcccaggtccaactgcacctcggttctatcgattgaattccaccatgggatggtcatgtatcatcctttttctagtagcaactgcaaccggttcctgggccaattttatgctgactcagccaccctcagcctctgggacccccgggcagagggtcaccatctcttgttctggaagcagctccaacatcggaagtaattatgtatactggttccagcagctcccaggaacggcccccaaattcctcatctataggaataatcagcggccctcaggggtccctgaccgattctctggctccaagtctggcacctcagcctccctggccatcagtgggctccggtccgaggatga…
HIV6-Vλ-8	Productive	Immunoglobulin lambda light chain variable region gene of plasmablast from HIV-infected individuals	gncnnnnnntacatcnactttgcctttctctccacaggtgtccactcccaggtccaactgcacctcggttctatcgattgaattccaccatgggatggtcatgtatcatcctttttctagtagcaactgcaaccggttcctgggcccagtctgtgctgactcagccgccctcagtgtctggggccccagggcagagggtcaccatctcctgcactgggagcagctccaacatcggggcaggttatcatgtacactggtaccagcagcttccaggaacagcccccaaactcctcatctatgataacaacaatcggccctcaggggtccctgaccgattctctggctccaagtctggcacctcaggctccctggccatcactgggctccaggctgaggatg…
HIV6-Vλ-9	Productive	Immunoglobulin lambda light chain variable region gene of plasmablast from HIV-infected individuals	anntacatccactttgcctttctctccacaggtgtccactcccaggtccaannncacctcggttctatcgattgaattccaccatgggatggtcatgtatcatcctttttctagtagcaactgcaaccggttcctgggcccagtctgtgctgactcaggagccatcgttctcagtgtcccctggagggacagtcacaataacttgtggcttgaactctggctcagtctctactaataactaccccagctggtaccaacagagcccaggccagactccacgcactctcatctacagaacaaacactcgctctcttggggtccctgatcgcttctctggctccatccttgggaacaaagctgccctcaccatcacgggggcccaggcagatgatgagtctg…
HIV6-Vλ-10	Productive	Immunoglobulin lambda light chain variable region gene of plasmablast from HIV-infected individuals	annnnnnnnnnanntanntccnctttgcctttctctccacaggtgtccactcccaggtccaactgcacctcggttctatcgattgaattccaccatgggatggtcatgtatcatcctttttctagtagcaactgcaaccggttcctgggcccagtctgtgctgactcagcctgcctccatgtctgggtctcctggacagtcgatcaccatgtcctgcactggaaccagccgtgacgtcggtggttatgattatgtctcctggtaccaacaacacccaggcaaagcccccaaactcataatttttgatgtcggtagtcggccctcaggggtttctaatcgcttctctggctccaagtctggcaacacggcctccctgaccatctctggactccaggctga…
HIV6-Vλ-11	Productive	Immunoglobulin lambda light chain variable region gene of plasmablast from HIV-infected individuals	cnnnnnntacatcnactttgcctttctctccacaggtgtccactcccaggtccaactgcacctcggttctatcgattgaattccaccatgggatggtcatgtatcatcctttttctagtagcaactgcaaccggttcctgggcccagtctgtgctgacgcagccaccctcagcgtctgggacccccgggcagagggtcaccatctcttgttctggaagtagctccaatatcggaagtaatactgtcaactggtatcagcagctcccagggacggcccccaaactcctgatctttagtaataatcagcggccctcaggggtccctgaccgattctctggctccaagtctggcacctcagcctccctggccatcagtggactccagtctgaggatgaggct…
HIV7-Vλ-1	Productive	Immunoglobulin lambda light chain variable region gene of plasmablast from HIV-infected individuals	gnnnnnnnntacatccactttgcctttctctccacaggtgtccactcccaggtccaactgcacctcggttctatcgattgaattccaccatgggatggtcatgtatcatcctttttctagtagcaactgcaaccggttcctgggccaattttatgctgactcagccggcttccctctctgtatctcctggagcatcagccagtctcacctgcaccttgcgcagtggcatcaatattgatgcctacaggatatactggtaccagcagaagccggggagtcctccccagtatctcctgagatacagatcggactctgataaacagcagggctctggagtccccagccgcttctctggatccaaagatgcttcggccaatgcagggattttactcatctctg…
HIV7-Vλ-2	Productive	Immunoglobulin lambda light chain variable region gene of plasmablast from HIV-infected individuals	cntcnncttntgcctttctctccacagggtggtncactnccaggtccaactgcacctcggttctatcgattgaattccaccatgggatggtcatgtatcatcctttttctagtagcaactgcaaccggttcctgggcccagtctgccctgactcagccgccctcagtgtctgcggccccaggacataaggtcaccatctcctgctctggaagcagctccaacattgggaagaattatgtatcctggtaccagcagctcccaggaacagccccccaactcctcatctatgaaaatgataagcgaccctcagggaatcgtggccgattctctggctccaagtctggcacgtcagccaccctgggcatcaccggactccagactggggacgaggccgactat…
[truncated: 1,448 more rows]
